# Supplementary material for: catena-Poly[[[[N′-(4-cyano­benzyl­idene)nicotinohydrazide]silver(I)]-μ-[N′-4-cyano­benzyl­idene)nicotinohydrazide]] hexa­fluoridoarsenate]
Source: Acta Crystallogr Sect E Struct Rep Online. 2009 Jul 15;65(Pt 8):m924–5. doi: 10.1107/S1600536809026907 (PMC2977146; doi:10.1107/S1600536809026907)
Supplement: Supplementary file 1 [file e-65-0m924-sup1.cif]

##############################################################################
###                                                                        ###
###        Electronic paper (Acta Crystallographica Section E)             ###
###                                                                        ###
##############################################################################
#                                                                            #
# This CIF contains the data in a paper accepted for publication in Acta     #
# Crystallographica Section E. It conforms to the requirements of Notes      #
# for Authors for Section E, and has been peer reviewed under the auspices   #
# of the IUCr Commission on Journals.                                        #
#                                                                            #
# Full details of the Crystallographic Information File format               #
# are given in the paper "The Crystallographic Information File (CIF):       #
# a New Standard Archive File for Crystallography" by S. R. Hall, F. H.      #
# Allen and I. D. Brown [Acta Cryst. (1991), A47, 655-685].                  #
#                                                                            #
# The current version of the core CIF dictionary is obtainable from          #
# ftp://ftp.iucr.org/pub/cif_core.dic. The current version number is 2.4.    #
#                                                                            #
# Software is freely available for graphical display of the structure(s) in  #
# this CIF.  For information consult the CIF home page http://www.iucr.org/  #
# cif/home.html                                                              #
#                                                                            #
# This file may be used for bona fide research purposes within the           #
# scientific community so long as proper attribution is given to the journal # 
# article from which it was obtained.                                        #
#                                                                            #
##############################################################################
                                             
data_I
_audit_creation_method     SHELXL-97
_chemical_name_systematic
;
<i>catena</i>-Poly[[[[<i>N</i>'-(4-
cyanobenzylidene)nicotinohydrazide]silver(I)]-\m-[<i>N</i>'-4-
cyanobenzylidene)nicotinohydrazide]] hexafluoridoarsenate]
;
_chemical_name_common     ?
_chemical_formula_moiety     'C28 H20 Ag N8 O2 +, As F6 -'
_chemical_formula_sum     'C28 H20 Ag As F6 N8 O2'
_chemical_formula_iupac     '[Ag (C14 H10 N4 O)2] As F6'
_chemical_formula_weight     797.31
_chemical_melting_point     ?
_symmetry_cell_setting     monoclinic
_symmetry_space_group_name_H-M     C2/c
_symmetry_space_group_name_Hall     '-C 2yc'
loop_
    _symmetry_equiv_pos_as_xyz
    'x, y, z'
    '-x, y, -z+1/2'
    'x+1/2, y+1/2, z'
    '-x+1/2, y+1/2, -z+1/2'
    '-x, -y, -z'
    'x, -y, z-1/2'
    '-x+1/2, -y+1/2, -z'
    'x+1/2, -y+1/2, z-1/2'
_cell_length_a     22.3785(15)
_cell_length_b     13.7662(9)
_cell_length_c     19.8482(14)
_cell_angle_alpha     90.00
_cell_angle_beta     99.9480(10)
_cell_angle_gamma     90.00
_cell_volume     6022.6(7)
_cell_formula_units_Z     8
_cell_measurement_reflns_used     5377
_cell_measurement_theta_min     2.08
_cell_measurement_theta_max     27.50
_cell_measurement_temperature     173(2)
_exptl_crystal_description     prism
_exptl_crystal_colour     colourless
_exptl_crystal_size_max     0.52
_exptl_crystal_size_mid     0.12
_exptl_crystal_size_min     0.11
_exptl_crystal_density_diffrn     1.759
_exptl_crystal_density_meas     ?
_exptl_crystal_density_method     'not measured'
_exptl_crystal_F_000     3152
_exptl_absorpt_coefficient_mu     1.839
_exptl_absorpt_correction_type     multi-scan
_exptl_absorpt_process_details     '(SADABS; Sheldrick, 1996)'
_exptl_absorpt_correction_T_min     0.4481
_exptl_absorpt_correction_T_max     0.8233
_exptl_special_details
;
;
_diffrn_ambient_temperature     173(2)
_diffrn_radiation_type     MoK\a
_diffrn_radiation_wavelength     0.71073
_diffrn_radiation_source     'fine-focus sealed tube'
_diffrn_radiation_monochromator     graphite
_diffrn_measurement_device_type     'Bruker APEXII CCD area-detector'
_diffrn_measurement_method     '\f and \w'
_diffrn_detector_area_resol_mean     ?
_diffrn_reflns_number     19207
_diffrn_reflns_av_R_equivalents     0.0276
_diffrn_reflns_av_sigmaI/netI     0.0321
_diffrn_reflns_theta_min     2.08
_diffrn_reflns_theta_max     27.50
_diffrn_reflns_theta_full     27.50
_diffrn_measured_fraction_theta_max     0.998
_diffrn_measured_fraction_theta_full     0.998
_diffrn_reflns_limit_h_min     -29
_diffrn_reflns_limit_h_max     18
_diffrn_reflns_limit_k_min     -17
_diffrn_reflns_limit_k_max     17
_diffrn_reflns_limit_l_min     -25
_diffrn_reflns_limit_l_max     25
_diffrn_standards_number     ?
_diffrn_standards_interval_count     ?
_diffrn_standards_interval_time     ?
_diffrn_standards_decay_%     ?
_refine_special_details
;
Refinement of <i>F</i>^2^ against ALL reflections. The weighted <i>R</i>-factor
<i>wR</i> and goodness of fit <i>S</i> are based on <i>F</i>^2^, conventional
<i>R</i>-factors <i>R</i> are based on <i>F</i>, with <i>F</i> set to zero for
negative <i>F</i>^2^. The threshold expression of <i>F</i>^2^ >
\s(<i>F</i>^2^) is used only for calculating <i>R</i>-factors(gt) <i>etc</i>.
and is not relevant to the choice of reflections for refinement.
<i>R</i>-factors based on <i>F</i>^2^ are statistically about twice as large
as those based on <i>F</i>, and <i>R</i>- factors based on ALL data will be
even larger.
;
_reflns_number_total     6896
_reflns_number_gt     5017
_reflns_threshold_expression     I>2\s(I)
_refine_ls_structure_factor_coef     Fsqd
_refine_ls_matrix_type     full
_refine_ls_R_factor_all     0.0579
_refine_ls_R_factor_gt     0.0377
_refine_ls_wR_factor_gt     0.0942
_refine_ls_wR_factor_ref     0.1048
_refine_ls_goodness_of_fit_ref     1.016
_refine_ls_restrained_S_all     1.087
_refine_ls_number_reflns     6896
_refine_ls_number_parameters     460
_refine_ls_number_restraints     96
_refine_ls_hydrogen_treatment     mixed
_refine_ls_weighting_scheme     calc
_refine_ls_weighting_details
         'calc w=1/[\s^2^(Fo^2^)+(0.0526P)^2^+5.7237P] where P=(Fo^2^+2Fc^2^)/3'
_atom_sites_solution_hydrogens     geom
_atom_sites_solution_primary     direct
_atom_sites_solution_secondary     difmap
_refine_ls_shift/su_max     0.001
_refine_ls_shift/su_mean     0.000
_refine_diff_density_max     0.626
_refine_diff_density_min     -0.465
_refine_ls_extinction_method     none
_refine_ls_extinction_coef     ?
loop_
    _atom_type_symbol
    _atom_type_description
    _atom_type_scat_dispersion_real
    _atom_type_scat_dispersion_imag
    _atom_type_scat_source
    'C' 'C' 0.0033 0.0016
                         'International Tables Vol C Tables 4.2.6.8 and 6.1.1.4'
    'H' 'H' 0.0000 0.0000
                         'International Tables Vol C Tables 4.2.6.8 and 6.1.1.4'
    'N' 'N' 0.0061 0.0033
                         'International Tables Vol C Tables 4.2.6.8 and 6.1.1.4'
    'O' 'O' 0.0106 0.0060
                         'International Tables Vol C Tables 4.2.6.8 and 6.1.1.4'
    'F' 'F' 0.0171 0.0103
                         'International Tables Vol C Tables 4.2.6.8 and 6.1.1.4'
    'As' 'As' 0.0499 2.0058
                         'International Tables Vol C Tables 4.2.6.8 and 6.1.1.4'
    'Ag' 'Ag' -0.8971 1.1015
                         'International Tables Vol C Tables 4.2.6.8 and 6.1.1.4'
_computing_data_collection     'SMART (Siemens, 1996)'
_computing_cell_refinement     'SAINT (Siemens, 1996)'
_computing_data_reduction     'SAINT (Siemens, 1994)'
_computing_structure_solution     'SHELXL97 (Sheldrick, 2008)'
_computing_structure_refinement     'SHELXL97 (Sheldrick, 2008)'
_computing_molecular_graphics
;
SHELXTL (Sheldrick, 2008) and DIAMOND (Brandenburg, 2005)
;
_computing_publication_material     'SHELXL97 (Sheldrick, 2008)'
loop_
    _atom_site_type_symbol
    _atom_site_label
    _atom_site_fract_x
    _atom_site_fract_y
    _atom_site_fract_z
    _atom_site_U_iso_or_equiv
    _atom_site_adp_type
    _atom_site_calc_flag
    _atom_site_refinement_flags
    _atom_site_occupancy
    _atom_site_disorder_assembly
    _atom_site_disorder_group
    Ag Ag1 0.183850(14) 0.187891(18) 0.197856(15) 0.05547(11) Uani d . 1 . .
    N N1 0.20655(13) 0.32823(17) 0.15519(13) 0.0404(6) Uani d . 1 . .
    N N2 0.33194(14) 0.3474(2) 0.02005(14) 0.0471(7) Uani d D 1 . .
    N N3 0.37007(13) 0.3480(2) -0.02752(14) 0.0480(7) Uani d . 1 . .
    N N4 0.61376(15) 0.2368(3) -0.23488(16) 0.0667(9) Uani d . 1 . .
    N N5 0.17227(13) 0.03059(19) 0.20139(13) 0.0435(6) Uani d . 1 . .
    N N6 0.26690(13) -0.16253(19) 0.09119(14) 0.0440(6) Uani d D 1 . .
    N N7 0.30676(13) -0.2188(2) 0.06251(14) 0.0452(6) Uani d . 1 . .
    N N8 0.5343(2) -0.4267(3) -0.1374(2) 0.0990(15) Uani d . 1 . .
    O O1 0.29409(11) 0.49652(17) -0.01123(12) 0.0540(6) Uani d . 1 . .
    O O2 0.25137(12) -0.28036(16) 0.16611(13) 0.0569(6) Uani d . 1 . .
    C C1 0.19143(15) 0.4121(2) 0.18267(16) 0.0426(7) Uani d . 1 . .
    H H1 0.1669 0.4098 0.2172 0.051 Uiso calc R 1 . .
    C C2 0.21021(17) 0.5008(2) 0.16271(17) 0.0478(8) Uani d . 1 . .
    H H2 0.1992 0.5585 0.1838 0.057 Uiso calc R 1 . .
    C C3 0.24503(16) 0.5056(2) 0.11201(16) 0.0448(8) Uani d . 1 . .
    H H3 0.2582 0.5665 0.0975 0.054 Uiso calc R 1 . .
    C C4 0.26041(14) 0.4200(2) 0.08263(15) 0.0365(7) Uani d . 1 . .
    C C5 0.24032(15) 0.3332(2) 0.10548(16) 0.0389(7) Uani d . 1 . .
    H H5 0.2508 0.2745 0.0852 0.047 Uiso calc R 1 . .
    C C6 0.29680(15) 0.4257(2) 0.02645(15) 0.0400(7) Uani d . 1 . .
    C C7 0.40093(16) 0.2709(3) -0.02952(17) 0.0513(8) Uani d . 1 . .
    H H7 0.3955 0.2179 -0.0005 0.062 Uiso calc R 1 . .
    C C8 0.44496(15) 0.2627(3) -0.07618(16) 0.0461(8) Uani d . 1 . .
    C C9 0.46234(17) 0.3429(3) -0.11026(18) 0.0499(8) Uani d . 1 . .
    H H9 0.4440 0.4042 -0.1055 0.060 Uiso calc R 1 . .
    C C10 0.50556(18) 0.3345(3) -0.15064(18) 0.0528(9) Uani d . 1 . .
    H H10 0.5178 0.3901 -0.1732 0.063 Uiso calc R 1 . .
    C C11 0.53175(15) 0.2446(3) -0.15883(16) 0.0476(8) Uani d . 1 . .
    C C12 0.51410(18) 0.1635(3) -0.1266(2) 0.0594(10) Uani d . 1 . .
    H H12 0.5312 0.1018 -0.1330 0.071 Uiso calc R 1 . .
    C C13 0.47112(18) 0.1734(3) -0.0847(2) 0.0588(10) Uani d . 1 . .
    H H13 0.4594 0.1181 -0.0615 0.071 Uiso calc R 1 . .
    C C14 0.57804(17) 0.2385(3) -0.20097(18) 0.0527(9) Uani d . 1 . .
    C C15 0.13563(17) -0.0091(2) 0.24079(17) 0.0491(8) Uani d . 1 . .
    H H15 0.1117 0.0327 0.2633 0.059 Uiso calc R 1 . .
    C C16 0.13129(18) -0.1077(3) 0.24988(19) 0.0538(9) Uani d . 1 . .
    H H16 0.1051 -0.1333 0.2784 0.065 Uiso calc R 1 . .
    C C17 0.16547(17) -0.1682(2) 0.21708(18) 0.0473(8) Uani d . 1 . .
    H H17 0.1633 -0.2366 0.2228 0.057 Uiso calc R 1 . .
    C C18 0.20314(14) -0.1297(2) 0.17564(15) 0.0370(7) Uani d . 1 . .
    C C19 0.20477(15) -0.0293(2) 0.16906(15) 0.0397(7) Uani d . 1 . .
    H H19 0.2301 -0.0021 0.1402 0.048 Uiso calc R 1 . .
    C C20 0.24264(15) -0.1984(2) 0.14389(16) 0.0398(7) Uani d . 1 . .
    C C21 0.33262(17) -0.1765(2) 0.01809(18) 0.0488(8) Uani d . 1 . .
    H H21 0.3241 -0.1102 0.0072 0.059 Uiso calc R 1 . .
    C C22 0.37552(16) -0.2300(3) -0.01634(17) 0.0473(8) Uani d . 1 . .
    C C23 0.38639(17) -0.3282(3) -0.00388(19) 0.0507(8) Uani d . 1 . .
    H H23 0.3654 -0.3614 0.0269 0.061 Uiso calc R 1 . .
    C C24 0.42693(18) -0.3782(3) -0.03525(19) 0.0552(9) Uani d . 1 . .
    H H24 0.4341 -0.4453 -0.0260 0.066 Uiso calc R 1 . .
    C C25 0.45761(17) -0.3300(3) -0.0808(2) 0.0556(9) Uani d . 1 . .
    C C26 0.44726(19) -0.2317(3) -0.0942(2) 0.0625(10) Uani d . 1 . .
    H H26 0.4682 -0.1987 -0.1251 0.075 Uiso calc R 1 . .
    C C27 0.40629(19) -0.1822(3) -0.0622(2) 0.0587(10) Uani d . 1 . .
    H H27 0.3990 -0.1152 -0.0715 0.070 Uiso calc R 1 . .
    C C28 0.5002(2) -0.3825(3) -0.1133(2) 0.0700(12) Uani d . 1 . .
    As As1 0.377276(19) 0.09939(3) 0.14799(2) 0.05697(13) Uani d D 1 . .
    F F5 0.38907(15) 0.21973(18) 0.13618(16) 0.1020(9) Uani d DU 1 A .
    F F6 0.36110(16) -0.01902(19) 0.1542(2) 0.1292(13) Uani d DU 1 A .
    H H28 0.3375(17) 0.306(2) 0.0537(14) 0.056(11) Uiso d D 1 . .
    H H29 0.2555(17) -0.1086(19) 0.0702(18) 0.061(12) Uiso d D 1 . .
    F F1 0.3247(3) 0.1084(5) 0.0751(3) 0.142(3) Uani d PDU 0.732(9) A 1
    F F2 0.3208(3) 0.1242(3) 0.1925(3) 0.111(2) Uani d PDU 0.732(9) A 1
    F F3 0.4252(4) 0.0990(7) 0.2174(5) 0.203(4) Uani d PDU 0.732(9) A 1
    F F4 0.4308(3) 0.0776(4) 0.1007(5) 0.135(3) Uani d PDU 0.732(9) A 1
    F F1' 0.3034(4) 0.1259(9) 0.1417(10) 0.111(5) Uani d PDU 0.268(9) A 2
    F F2' 0.3871(8) 0.1196(8) 0.2320(4) 0.095(5) Uani d PDU 0.268(9) A 2
    F F3' 0.4516(4) 0.0732(7) 0.1563(8) 0.084(4) Uani d PDU 0.268(9) A 2
    F F4' 0.3710(9) 0.0775(9) 0.0641(5) 0.116(5) Uani d PDU 0.268(9) A 2
loop_
    _atom_site_aniso_label
    _atom_site_aniso_U_11
    _atom_site_aniso_U_22
    _atom_site_aniso_U_33
    _atom_site_aniso_U_12
    _atom_site_aniso_U_13
    _atom_site_aniso_U_23
    Ag1 0.0725(2) 0.03016(14) 0.0723(2) 0.00011(12) 0.03658(16) 0.00469(11)
    N1 0.0519(16) 0.0292(13) 0.0455(15) -0.0014(11) 0.0234(13) 0.0001(10)
    N2 0.0587(18) 0.0446(15) 0.0450(16) 0.0072(14) 0.0290(14) 0.0084(13)
    N3 0.0510(17) 0.0533(17) 0.0455(15) 0.0038(14) 0.0248(13) 0.0021(13)
    N4 0.063(2) 0.081(2) 0.066(2) 0.0065(18) 0.0362(18) 0.0071(18)
    N5 0.0556(17) 0.0335(14) 0.0455(15) 0.0012(12) 0.0209(13) 0.0030(11)
    N6 0.0540(17) 0.0341(14) 0.0469(16) 0.0066(12) 0.0175(14) 0.0016(12)
    N7 0.0505(17) 0.0408(14) 0.0466(15) 0.0024(13) 0.0150(13) -0.0058(12)
    N8 0.104(3) 0.080(3) 0.134(4) -0.010(2) 0.081(3) -0.022(3)
    O1 0.0690(17) 0.0442(13) 0.0556(14) 0.0016(12) 0.0298(13) 0.0130(11)
    O2 0.0758(18) 0.0302(11) 0.0705(16) 0.0041(11) 0.0285(14) 0.0048(11)
    C1 0.0487(19) 0.0373(17) 0.0474(18) 0.0036(14) 0.0241(15) 0.0002(13)
    C2 0.066(2) 0.0305(15) 0.0521(19) 0.0043(15) 0.0249(17) -0.0060(14)
    C3 0.058(2) 0.0293(15) 0.0505(19) -0.0016(14) 0.0196(16) 0.0020(13)
    C4 0.0427(17) 0.0330(15) 0.0356(15) -0.0004(13) 0.0119(13) 0.0004(12)
    C5 0.0505(19) 0.0277(14) 0.0429(17) -0.0005(13) 0.0202(15) -0.0033(12)
    C6 0.0471(19) 0.0370(16) 0.0393(16) -0.0033(14) 0.0169(14) -0.0004(13)
    C7 0.054(2) 0.055(2) 0.050(2) 0.0019(17) 0.0259(17) 0.0060(16)
    C8 0.0439(19) 0.056(2) 0.0419(17) 0.0036(16) 0.0161(15) 0.0004(15)
    C9 0.057(2) 0.0452(18) 0.053(2) 0.0041(16) 0.0240(17) -0.0017(15)
    C10 0.062(2) 0.050(2) 0.052(2) -0.0039(17) 0.0267(18) 0.0020(16)
    C11 0.0433(19) 0.059(2) 0.0446(18) 0.0019(16) 0.0179(15) -0.0010(15)
    C12 0.060(2) 0.055(2) 0.070(2) 0.0133(18) 0.031(2) 0.0047(18)
    C13 0.062(2) 0.053(2) 0.070(2) 0.0099(18) 0.034(2) 0.0157(18)
    C14 0.052(2) 0.060(2) 0.050(2) 0.0052(17) 0.0173(17) 0.0032(17)
    C15 0.059(2) 0.0436(18) 0.0493(19) 0.0054(16) 0.0234(17) 0.0022(15)
    C16 0.060(2) 0.048(2) 0.062(2) -0.0014(17) 0.0319(19) 0.0104(16)
    C17 0.056(2) 0.0322(16) 0.057(2) -0.0058(14) 0.0179(17) 0.0073(14)
    C18 0.0437(18) 0.0300(14) 0.0378(16) -0.0026(13) 0.0086(14) 0.0019(12)
    C19 0.0498(19) 0.0324(15) 0.0399(16) -0.0027(13) 0.0164(14) 0.0021(12)
    C20 0.0467(19) 0.0278(15) 0.0457(17) -0.0014(13) 0.0099(15) -0.0021(12)
    C21 0.055(2) 0.0429(18) 0.0496(19) 0.0016(16) 0.0121(17) -0.0012(15)
    C22 0.0473(19) 0.0509(19) 0.0449(18) -0.0051(16) 0.0113(15) -0.0066(15)
    C23 0.051(2) 0.052(2) 0.052(2) -0.0068(16) 0.0190(17) -0.0040(16)
    C24 0.057(2) 0.051(2) 0.062(2) -0.0013(17) 0.0216(18) -0.0078(17)
    C25 0.048(2) 0.063(2) 0.060(2) -0.0091(18) 0.0211(18) -0.0159(18)
    C26 0.067(3) 0.067(3) 0.060(2) -0.013(2) 0.029(2) -0.0030(19)
    C27 0.065(3) 0.051(2) 0.064(2) -0.0047(18) 0.022(2) -0.0003(17)
    C28 0.066(3) 0.068(3) 0.084(3) -0.014(2) 0.037(2) -0.014(2)
    As1 0.0619(3) 0.03366(19) 0.0799(3) -0.00267(16) 0.0248(2) 0.00097(16)
    F5 0.140(3) 0.0476(14) 0.123(2) -0.0164(15) 0.034(2) 0.0104(14)
    F6 0.139(3) 0.0433(14) 0.224(4) -0.0122(16) 0.086(3) -0.0032(19)
    F1 0.126(5) 0.177(6) 0.109(4) -0.018(4) -0.025(3) -0.016(4)
    F2 0.147(5) 0.084(3) 0.127(4) -0.013(3) 0.092(4) -0.024(3)
    F3 0.152(6) 0.254(8) 0.177(7) -0.023(6) -0.046(5) 0.065(6)
    F4 0.125(5) 0.092(3) 0.219(7) 0.009(3) 0.115(5) 0.000(4)
    F1' 0.075(6) 0.096(7) 0.162(11) 0.008(6) 0.021(7) 0.017(8)
    F2' 0.161(10) 0.079(6) 0.054(5) 0.020(6) 0.043(6) -0.004(4)
    F3' 0.055(5) 0.066(6) 0.132(9) 0.006(4) 0.021(6) 0.000(6)
    F4' 0.161(11) 0.093(7) 0.085(7) -0.017(7) -0.003(7) -0.018(6)
_geom_special_details
;
All e.s.d.'s (except the e.s.d. in the dihedral angle between two l.s. planes)
are estimated using the full covariance matrix. The cell e.s.d.'s are taken
into account individually in the estimation of e.s.d.'s in distances, angles
and torsion angles; correlations between e.s.d.'s in cell parameters are only
used when they are defined by crystal symmetry. An approximate (isotropic)
treatment of cell e.s.d.'s is used for estimating e.s.d.'s involving l.s.
planes.
;
loop_
    _geom_bond_atom_site_label_1
    _geom_bond_atom_site_label_2
    _geom_bond_site_symmetry_2
    _geom_bond_distance
    _geom_bond_publ_flag
    Ag1 N5 . 2.183(3) y
    Ag1 N1 . 2.204(2) y
    Ag1 N4 8_456 2.458(3) y
    N1 C5 . 1.344(4) ?
    N1 C1 . 1.345(4) ?
    N2 C6 . 1.353(4) ?
    N2 N3 . 1.378(3) ?
    N2 H28 . 0.868(19) ?
    N3 C7 . 1.271(5) ?
    N4 C14 . 1.131(4) ?
    N4 Ag1 8 2.458(3) ?
    N5 C19 . 1.335(4) ?
    N5 C15 . 1.343(4) ?
    N6 C20 . 1.353(4) ?
    N6 N7 . 1.376(4) ?
    N6 H29 . 0.868(19) ?
    N7 C21 . 1.275(4) ?
    N8 C28 . 1.144(5) ?
    O1 C6 . 1.224(4) ?
    O2 C20 . 1.214(4) ?
    C1 C2 . 1.372(4) ?
    C1 H1 . 0.9500 ?
    C2 C3 . 1.377(4) ?
    C2 H2 . 0.9500 ?
    C3 C4 . 1.384(4) ?
    C3 H3 . 0.9500 ?
    C4 C5 . 1.381(4) ?
    C4 C6 . 1.492(4) ?
    C5 H5 . 0.9500 ?
    C7 C8 . 1.468(4) ?
    C7 H7 . 0.9500 ?
    C8 C13 . 1.384(5) ?
    C8 C9 . 1.386(5) ?
    C9 C10 . 1.363(5) ?
    C9 H9 . 0.9500 ?
    C10 C11 . 1.392(5) ?
    C10 H10 . 0.9500 ?
    C11 C12 . 1.378(5) ?
    C11 C14 . 1.442(4) ?
    C12 C13 . 1.382(5) ?
    C12 H12 . 0.9500 ?
    C13 H13 . 0.9500 ?
    C15 C16 . 1.374(5) ?
    C15 H15 . 0.9500 ?
    C16 C17 . 1.370(5) ?
    C16 H16 . 0.9500 ?
    C17 C18 . 1.382(4) ?
    C17 H17 . 0.9500 ?
    C18 C19 . 1.389(4) ?
    C18 C20 . 1.506(4) ?
    C19 H19 . 0.9500 ?
    C21 C22 . 1.468(5) ?
    C21 H21 . 0.9500 ?
    C22 C23 . 1.389(5) ?
    C22 C27 . 1.397(5) ?
    C23 C24 . 1.371(5) ?
    C23 H23 . 0.9500 ?
    C24 C25 . 1.394(5) ?
    C24 H24 . 0.9500 ?
    C25 C26 . 1.391(6) ?
    C25 C28 . 1.436(5) ?
    C26 C27 . 1.381(5) ?
    C26 H26 . 0.9500 ?
    C27 H27 . 0.9500 ?
    As1 F3 . 1.593(6) ?
    As1 F2' . 1.667(8) ?
    As1 F4 . 1.671(4) ?
    As1 F4' . 1.674(9) ?
    As1 F1' . 1.675(10) ?
    As1 F6 . 1.679(3) ?
    As1 F3' . 1.682(8) ?
    As1 F2 . 1.696(4) ?
    As1 F5 . 1.700(2) ?
    As1 F1 . 1.704(5) ?
loop_
    _geom_angle_atom_site_label_1
    _geom_angle_atom_site_label_2
    _geom_angle_atom_site_label_3
    _geom_angle_site_symmetry_1
    _geom_angle_site_symmetry_3
    _geom_angle
    _geom_angle_publ_flag
    N5 Ag1 N1 . . 156.68(9) y
    N5 Ag1 N4 . 8_456 108.09(11) y
    N1 Ag1 N4 . 8_456 92.87(11) y
    C5 N1 C1 . . 117.8(3) ?
    C5 N1 Ag1 . . 121.53(19) ?
    C1 N1 Ag1 . . 120.4(2) ?
    C6 N2 N3 . . 119.9(3) ?
    C6 N2 H28 . . 117(2) ?
    N3 N2 H28 . . 120(3) ?
    C7 N3 N2 . . 114.9(3) ?
    C14 N4 Ag1 . 8 153.9(3) ?
    C19 N5 C15 . . 117.8(3) ?
    C19 N5 Ag1 . . 121.3(2) ?
    C15 N5 Ag1 . . 120.7(2) ?
    C20 N6 N7 . . 119.3(3) ?
    C20 N6 H29 . . 124(3) ?
    N7 N6 H29 . . 116(3) ?
    C21 N7 N6 . . 115.7(3) ?
    N1 C1 C2 . . 122.4(3) ?
    N1 C1 H1 . . 118.8 ?
    C2 C1 H1 . . 118.8 ?
    C1 C2 C3 . . 119.6(3) ?
    C1 C2 H2 . . 120.2 ?
    C3 C2 H2 . . 120.2 ?
    C2 C3 C4 . . 118.7(3) ?
    C2 C3 H3 . . 120.7 ?
    C4 C3 H3 . . 120.7 ?
    C5 C4 C3 . . 118.7(3) ?
    C5 C4 C6 . . 122.8(3) ?
    C3 C4 C6 . . 118.5(3) ?
    N1 C5 C4 . . 122.8(3) ?
    N1 C5 H5 . . 118.6 ?
    C4 C5 H5 . . 118.6 ?
    O1 C6 N2 . . 123.1(3) ?
    O1 C6 C4 . . 121.5(3) ?
    N2 C6 C4 . . 115.4(3) ?
    N3 C7 C8 . . 120.7(3) ?
    N3 C7 H7 . . 119.6 ?
    C8 C7 H7 . . 119.6 ?
    C13 C8 C9 . . 119.2(3) ?
    C13 C8 C7 . . 119.3(3) ?
    C9 C8 C7 . . 121.5(3) ?
    C10 C9 C8 . . 120.5(3) ?
    C10 C9 H9 . . 119.8 ?
    C8 C9 H9 . . 119.8 ?
    C9 C10 C11 . . 120.0(3) ?
    C9 C10 H10 . . 120.0 ?
    C11 C10 H10 . . 120.0 ?
    C12 C11 C10 . . 120.4(3) ?
    C12 C11 C14 . . 121.0(3) ?
    C10 C11 C14 . . 118.6(3) ?
    C11 C12 C13 . . 119.0(3) ?
    C11 C12 H12 . . 120.5 ?
    C13 C12 H12 . . 120.5 ?
    C12 C13 C8 . . 120.9(3) ?
    C12 C13 H13 . . 119.5 ?
    C8 C13 H13 . . 119.5 ?
    N4 C14 C11 . . 177.6(4) ?
    N5 C15 C16 . . 122.9(3) ?
    N5 C15 H15 . . 118.6 ?
    C16 C15 H15 . . 118.6 ?
    C17 C16 C15 . . 118.7(3) ?
    C17 C16 H16 . . 120.6 ?
    C15 C16 H16 . . 120.6 ?
    C16 C17 C18 . . 119.8(3) ?
    C16 C17 H17 . . 120.1 ?
    C18 C17 H17 . . 120.1 ?
    C17 C18 C19 . . 117.8(3) ?
    C17 C18 C20 . . 118.0(3) ?
    C19 C18 C20 . . 124.0(3) ?
    N5 C19 C18 . . 123.0(3) ?
    N5 C19 H19 . . 118.5 ?
    C18 C19 H19 . . 118.5 ?
    O2 C20 N6 . . 124.0(3) ?
    O2 C20 C18 . . 120.1(3) ?
    N6 C20 C18 . . 115.9(3) ?
    N7 C21 C22 . . 120.3(3) ?
    N7 C21 H21 . . 119.8 ?
    C22 C21 H21 . . 119.8 ?
    C23 C22 C27 . . 118.9(3) ?
    C23 C22 C21 . . 120.9(3) ?
    C27 C22 C21 . . 120.2(3) ?
    C24 C23 C22 . . 121.2(3) ?
    C24 C23 H23 . . 119.4 ?
    C22 C23 H23 . . 119.4 ?
    C23 C24 C25 . . 119.6(4) ?
    C23 C24 H24 . . 120.2 ?
    C25 C24 H24 . . 120.2 ?
    C26 C25 C24 . . 120.2(3) ?
    C26 C25 C28 . . 120.3(4) ?
    C24 C25 C28 . . 119.5(4) ?
    C27 C26 C25 . . 119.6(4) ?
    C27 C26 H26 . . 120.2 ?
    C25 C26 H26 . . 120.2 ?
    C26 C27 C22 . . 120.6(4) ?
    C26 C27 H27 . . 119.7 ?
    C22 C27 H27 . . 119.7 ?
    N8 C28 C25 . . 177.5(5) ?
    F3 As1 F4 . . 92.5(4) ?
    F2' As1 F4 . . 127.4(6) ?
    F3 As1 F4' . . 142.0(7) ?
    F2' As1 F4' . . 177.2(7) ?
    F4 As1 F4' . . 49.8(6) ?
    F3 As1 F1' . . 125.0(7) ?
    F2' As1 F1' . . 89.8(6) ?
    F4 As1 F1' . . 142.2(6) ?
    F4' As1 F1' . . 93.0(7) ?
    F3 As1 F6 . . 93.1(3) ?
    F2' As1 F6 . . 94.7(4) ?
    F4 As1 F6 . . 92.9(2) ?
    F4' As1 F6 . . 85.2(4) ?
    F1' As1 F6 . . 89.7(4) ?
    F3 As1 F3' . . 53.7(5) ?
    F2' As1 F3' . . 88.9(6) ?
    F4' As1 F3' . . 88.3(6) ?
    F1' As1 F3' . . 178.7(7) ?
    F6 As1 F3' . . 90.4(4) ?
    F3 As1 F2 . . 90.1(4) ?
    F2' As1 F2 . . 55.1(5) ?
    F4 As1 F2 . . 177.1(3) ?
    F4' As1 F2 . . 127.7(6) ?
    F6 As1 F2 . . 88.16(19) ?
    F3' As1 F2 . . 143.6(5) ?
    F3 As1 F5 . . 91.5(3) ?
    F2' As1 F5 . . 88.8(4) ?
    F4 As1 F5 . . 87.4(2) ?
    F4' As1 F5 . . 91.5(4) ?
    F1' As1 F5 . . 87.3(4) ?
    F6 As1 F5 . . 175.38(19) ?
    F3' As1 F5 . . 92.8(4) ?
    F2 As1 F5 . . 91.32(19) ?
    F3 As1 F1 . . 175.8(4) ?
    F2' As1 F1 . . 142.2(5) ?
    F4 As1 F1 . . 89.6(3) ?
    F1' As1 F1 . . 52.7(6) ?
    F6 As1 F1 . . 90.4(3) ?
    F3' As1 F1 . . 128.6(5) ?
    F2 As1 F1 . . 87.7(3) ?
    F5 As1 F1 . . 85.0(2) ?
loop_
    _geom_torsion_atom_site_label_1
    _geom_torsion_atom_site_label_2
    _geom_torsion_atom_site_label_3
    _geom_torsion_atom_site_label_4
    _geom_torsion_site_symmetry_1
    _geom_torsion_site_symmetry_2
    _geom_torsion_site_symmetry_3
    _geom_torsion_site_symmetry_4
    _geom_torsion
    _geom_torsion_publ_flag
    N5 Ag1 N1 C5 . . . . -17.9(4) ?
    N4 Ag1 N1 C5 8_456 . . . -172.2(3) ?
    N5 Ag1 N1 C1 . . . . 168.2(3) ?
    N4 Ag1 N1 C1 8_456 . . . 13.8(3) ?
    C6 N2 N3 C7 . . . . -179.8(3) ?
    N1 Ag1 N5 C19 . . . . 27.0(4) ?
    N4 Ag1 N5 C19 8_456 . . . 180.0(2) ?
    N1 Ag1 N5 C15 . . . . -158.4(3) ?
    N4 Ag1 N5 C15 8_456 . . . -5.4(3) ?
    C20 N6 N7 C21 . . . . -172.9(3) ?
    C5 N1 C1 C2 . . . . -1.3(5) ?
    Ag1 N1 C1 C2 . . . . 172.9(3) ?
    N1 C1 C2 C3 . . . . 1.1(6) ?
    C1 C2 C3 C4 . . . . -0.3(5) ?
    C2 C3 C4 C5 . . . . -0.1(5) ?
    C2 C3 C4 C6 . . . . 178.4(3) ?
    C1 N1 C5 C4 . . . . 0.9(5) ?
    Ag1 N1 C5 C4 . . . . -173.2(2) ?
    C3 C4 C5 N1 . . . . -0.2(5) ?
    C6 C4 C5 N1 . . . . -178.7(3) ?
    N3 N2 C6 O1 . . . . 4.6(5) ?
    N3 N2 C6 C4 . . . . -176.0(3) ?
    C5 C4 C6 O1 . . . . 150.3(3) ?
    C3 C4 C6 O1 . . . . -28.2(5) ?
    C5 C4 C6 N2 . . . . -29.0(5) ?
    C3 C4 C6 N2 . . . . 152.4(3) ?
    N2 N3 C7 C8 . . . . -177.9(3) ?
    N3 C7 C8 C13 . . . . -170.4(4) ?
    N3 C7 C8 C9 . . . . 11.7(6) ?
    C13 C8 C9 C10 . . . . -1.3(6) ?
    C7 C8 C9 C10 . . . . 176.7(4) ?
    C8 C9 C10 C11 . . . . 1.2(6) ?
    C9 C10 C11 C12 . . . . 0.3(6) ?
    C9 C10 C11 C14 . . . . -179.0(4) ?
    C10 C11 C12 C13 . . . . -1.6(6) ?
    C14 C11 C12 C13 . . . . 177.7(4) ?
    C11 C12 C13 C8 . . . . 1.4(6) ?
    C9 C8 C13 C12 . . . . 0.0(6) ?
    C7 C8 C13 C12 . . . . -178.0(4) ?
    C19 N5 C15 C16 . . . . 1.2(5) ?
    Ag1 N5 C15 C16 . . . . -173.6(3) ?
    N5 C15 C16 C17 . . . . -0.4(6) ?
    C15 C16 C17 C18 . . . . -0.3(6) ?
    C16 C17 C18 C19 . . . . 0.1(5) ?
    C16 C17 C18 C20 . . . . 176.5(3) ?
    C15 N5 C19 C18 . . . . -1.4(5) ?
    Ag1 N5 C19 C18 . . . . 173.4(2) ?
    C17 C18 C19 N5 . . . . 0.7(5) ?
    C20 C18 C19 N5 . . . . -175.4(3) ?
    N7 N6 C20 O2 . . . . -3.8(5) ?
    N7 N6 C20 C18 . . . . 175.7(3) ?
    C17 C18 C20 O2 . . . . -16.5(5) ?
    C19 C18 C20 O2 . . . . 159.6(3) ?
    C17 C18 C20 N6 . . . . 164.0(3) ?
    C19 C18 C20 N6 . . . . -19.9(5) ?
    N6 N7 C21 C22 . . . . -179.3(3) ?
    N7 C21 C22 C23 . . . . 3.3(5) ?
    N7 C21 C22 C27 . . . . -176.5(3) ?
    C27 C22 C23 C24 . . . . 0.6(6) ?
    C21 C22 C23 C24 . . . . -179.2(3) ?
    C22 C23 C24 C25 . . . . -0.4(6) ?
    C23 C24 C25 C26 . . . . 0.2(6) ?
    C23 C24 C25 C28 . . . . 179.8(4) ?
    C24 C25 C26 C27 . . . . -0.2(6) ?
    C28 C25 C26 C27 . . . . -179.7(4) ?
    C25 C26 C27 C22 . . . . 0.4(6) ?
    C23 C22 C27 C26 . . . . -0.6(6) ?
    C21 C22 C27 C26 . . . . 179.2(4) ?
loop_
    _geom_hbond_atom_site_label_D
    _geom_hbond_atom_site_label_H
    _geom_hbond_atom_site_label_A
    _geom_hbond_site_symmetry_A
    _geom_hbond_distance_DH
    _geom_hbond_distance_HA
    _geom_hbond_distance_DA
    _geom_hbond_angle_DHA
    N6 H29 O1 7 0.868(19) 2.13(2) 2.976(4) 165(4)
    N2 H28 F5 . 0.868(19) 2.19(2) 3.003(4) 157(3)
data_global
_journal_date_recd_electronic     2009-06-16
_journal_date_accepted     2009-07-09
_journal_name_full     'Acta Crystallographica, Section E'
_journal_year     2009
_journal_volume     65
_journal_issue      8
_journal_page_first     m924
_journal_page_last     m925
_journal_paper_category     QM
_journal_coeditor_code     JH2084
_publ_contact_author_name     'Cao-Yuan Niu'
_publ_contact_author_address
;College of Sciences
Henan Agricultural University
Zhengzhou 450002
P. R. China
;
_publ_contact_author_email     niu_cy2000@yahoo.com.cn
_publ_contact_author_fax     '86 371 63554576'
_publ_contact_author_phone     '86 371 63978906'
_publ_section_title
;\
<i>catena</i>-Poly[[[[<i>N</i>'-(4-cyanobenzylidene)nicotinohydrazide]silver(I)\
]-\m-[<i>N</i>'-4-cyanobenzylidene)nicotinohydrazide]] hexafluoridoarsenate]
;
loop_
    _publ_author_name
    _publ_author_address
    'Niu, Cao-Yuan'
;
College of Sciences
Henan Agricultural University
Zhengzhou 450002
People's Republic of China
;
    'Ning, Ai-Min'
;College of Sciences
Henan Agricultural University
Zhengzhou 450002
People's Republic of China
;
    'Kou, Chun-Hong'
;College of Sciences
Henan Agricultural University
Zhengzhou 450002
People's Republic of China
;
    'He, Yong'
;College of Sciences
Henan Agricultural University
Zhengzhou 450002
People's Republic of China
;
    'Fen, Zhi-Qiang'
;College of Sciences
Henan Agricultural University
Zhengzhou 450002
People's Republic of China
;
_publ_section_synopsis     .
