# Supplementary material for: catena-Poly[[[[N′-(4-cyano­benzyl­idene)nicotinohydrazide]silver(I)]-μ-[N′-4-cyano­benzyl­idene)nicotinohydrazide]] hexa­fluoridoarsenate]
Source: Acta Crystallogr Sect E Struct Rep Online. 2009 Jul 15;65(Pt 8):m924–5. doi: 10.1107/S1600536809026907 (PMC2977146; doi:10.1107/S1600536809026907)
Supplement: Supplementary file 2 [file e-65-0m924-Isup2.hkl]

# 
# h,k,l, Fc-squared, Fo-squared, sigma(Fo-squared) and status flag 
# 
data_I
_shelx_title ' a in C2/c' 
_shelx_refln_list_code          4 
_shelx_F_calc_maximum     1208.48 
_exptl_crystal_F_000      3152.00 
_reflns_d_resolution_high  0.7696 
 
loop_ 
 _symmetry_equiv_pos_as_xyz 
 'x, y, z' 
 '-x, y, -z+1/2' 
 'x+1/2, y+1/2, z' 
 '-x+1/2, y+1/2, -z+1/2' 
 '-x, -y, -z' 
 'x, -y, z-1/2' 
 '-x+1/2, -y+1/2, -z' 
 'x+1/2, -y+1/2, z-1/2' 
 
_cell_length_a    22.3785 
_cell_length_b    13.7662 
_cell_length_c    19.8482 
_cell_angle_alpha  90.000 
_cell_angle_beta   99.948 
_cell_angle_gamma  90.000 
 
_shelx_F_squared_multiplier     1.000 
 
loop_ 
 _refln_index_h 
 _refln_index_k 
 _refln_index_l 
 _refln_F_squared_calc 
 _refln_F_squared_meas 
 _refln_F_squared_sigma 
 _refln_observed_status 
   4   0   0    44856.99    46751.95   1092.32 o 
   6   0   0    37995.59    36532.64    612.24 o 
   8   0   0     3747.61     4250.82    120.82 o 
  10   0   0    19603.44    17975.02    791.93 o 
  12   0   0    18403.82    17952.36    365.44 o 
  14   0   0    50300.88    48504.42    853.87 o 
  16   0   0    65234.15    63070.47   1093.12 o 
  18   0   0     1630.96     1646.29    111.26 o 
  20   0   0     2946.06     2304.85    135.70 o 
  22   0   0        3.90       93.25    103.90 o 
  24   0   0     2252.50     2015.47    206.48 o 
  26   0   0       30.22      -49.29    114.56 o 
  28   0   0       81.50      -83.92    131.88 o 
   3   1   0     1092.52      818.90     26.85 o 
   5   1   0   105342.26   107893.08   1622.67 o 
   7   1   0     4058.87     3212.51     99.79 o 
   9   1   0    13433.59    12181.82    213.61 o 
  11   1   0    11632.56    10333.78    167.28 o 
  13   1   0      342.25      249.74     35.39 o 
  15   1   0      356.69      318.22     42.92 o 
  17   1   0     1433.29     1255.63     69.37 o 
  19   1   0      158.88       47.94     49.28 o 
  21   1   0     1356.70     1319.08    125.21 o 
  23   1   0       25.14     -108.57     72.53 o 
  25   1   0      181.96      150.23     89.47 o 
  27   1   0       19.55      139.87    139.87 o 
   0   2   0   202341.33   225683.09   5034.01 o 
   2   2   0     5510.98     5607.04    141.86 o 
   4   2   0      342.23      357.87     19.10 o 
   6   2   0      742.98      708.17     62.53 o 
   8   2   0    16357.55    16250.55    218.94 o 
  10   2   0     3634.24     3445.80     80.68 o 
  12   2   0    11918.33    11679.56    187.41 o 
  14   2   0    35890.59    34202.78    447.06 o 
  16   2   0     2615.95     2754.09    146.70 o 
  18   2   0       25.54       19.10     47.36 o 
  20   2   0       33.31       70.05     57.59 o 
  22   2   0     1081.72     1087.08     93.94 o 
  24   2   0      868.57     1047.03    179.83 o 
  26   2   0      105.84       99.91    126.55 o 
  28   2   0       20.50      202.48    150.53 o 
   1   3   0     5939.88     7432.25    118.71 o 
   3   3   0    12379.26    13498.76    371.49 o 
   5   3   0    22971.87    22222.15    221.71 o 
   7   3   0     4257.21     4386.51     69.61 o 
   9   3   0    38967.74    36919.52    451.45 o 
  11   3   0    17578.79    17041.93    241.67 o 
  13   3   0     2387.48     2465.72     77.87 o 
  15   3   0       11.57      -19.10     31.76 o 
  17   3   0     3763.09     3927.90    207.96 o 
  19   3   0     1314.57     1227.49     91.60 o 
  21   3   0     1910.23     2006.50    112.96 o 
  23   3   0      248.43      193.23     95.01 o 
  25   3   0      248.27      266.42    139.87 o 
  27   3   0      839.87      799.26    190.49 o 
   0   4   0    31716.94    33386.43    796.60 o 
   2   4   0     8901.10    10476.10    163.27 o 
   4   4   0     7793.75     8157.32    102.95 o 
   6   4   0    19790.89    22508.14    230.29 o 
   8   4   0     5263.86     5511.12     79.79 o 
  10   4   0     1096.80     1255.45     54.99 o 
  12   4   0      993.31     1105.04     48.69 o 
  14   4   0        3.59        5.73     29.99 o 
  16   4   0     3998.84     4060.75    136.16 o 
  18   4   0      512.58      365.56     65.24 o 
  20   4   0     2988.92     2991.54    317.71 o 
  22   4   0       15.98      143.75    110.56 o 
  24   4   0      557.51      533.64    185.83 o 
  26   4   0      348.08      450.25    169.18 o 
   1   5   0    36695.27    36667.61    499.99 o 
   3   5   0   167734.08   179740.64   2228.53 o 
   5   5   0     8834.13     9534.20    121.44 o 
   7   5   0     1430.40     1574.05     44.68 o 
   9   5   0     8978.15     9105.61    117.97 o 
  11   5   0    12795.25    12831.69    192.92 o 
  13   5   0    36766.00    36797.06    555.06 o 
  15   5   0     1547.27     1665.91    120.97 o 
  17   5   0    16047.87    16109.94   1226.86 o 
  19   5   0     4922.48     4726.65    209.31 o 
  21   5   0       14.99       27.37     97.91 o 
  23   5   0      767.00      671.04    119.35 o 
  25   5   0       52.89       43.83     96.52 o 
  27   5   0      244.32      183.83    154.52 o 
   0   6   0    22840.23    31652.49    541.93 o 
   2   6   0    75406.55    87662.48   1071.06 o 
   4   6   0    35554.30    36380.27    439.78 o 
   6   6   0    60190.38    64791.30    665.56 o 
   8   6   0    30730.61    30014.86    309.13 o 
  10   6   0     1967.21     1718.73     47.30 o 
  12   6   0    15122.12    15137.74    364.09 o 
  14   6   0     1447.97     1230.57    110.17 o 
  16   6   0     1598.20     1305.51    126.55 o 
  18   6   0      372.18      409.95     96.96 o 
  20   6   0      298.10      225.21     94.07 o 
  22   6   0      968.26      897.73    259.09 o 
  24   6   0      217.65       50.15     97.01 o 
  26   6   0      227.23       88.17    110.01 o 
   1   7   0    17824.27    21087.96    321.81 o 
   3   7   0      122.10      308.01     72.38 o 
   5   7   0    27187.25    28605.50    624.12 o 
   7   7   0     4492.63     4556.00     79.48 o 
   9   7   0     2159.15     1989.60     59.39 o 
  11   7   0     1839.69     1720.68     75.19 o 
  13   7   0     1756.36     1757.52    125.62 o 
  15   7   0     3511.38     3074.96    167.26 o 
  17   7   0       37.56      -41.24     67.53 o 
  19   7   0      508.47      756.64    115.50 o 
  21   7   0     1611.81     1913.97    163.60 o 
  23   7   0      303.00      227.06    210.47 o 
  25   7   0      310.06      562.92    132.56 o 
   0   8   0     7508.26     8202.13    282.41 o 
   2   8   0    15014.96    15901.55    227.18 o 
   4   8   0     7362.74     8192.67    142.31 o 
   6   8   0    16023.94    16893.91    242.11 o 
   8   8   0    34737.86    35038.63    406.93 o 
  10   8   0     2248.87     2127.59     82.76 o 
  12   8   0     8725.87     8765.45    181.17 o 
  14   8   0    15385.24    15218.31    397.88 o 
  16   8   0     1139.23     1190.17    127.73 o 
  18   8   0      248.73      248.92     96.02 o 
  20   8   0       45.40       76.48    128.55 o 
  22   8   0     1093.33     1062.78    145.42 o 
  24   8   0      949.96     1014.08    152.02 o 
   1   9   0    23053.60    25586.56    302.91 o 
   3   9   0    32530.33    36018.39    455.79 o 
   5   9   0     1698.55     1831.21     69.04 o 
   7   9   0     6555.56     5953.57    148.82 o 
   9   9   0       26.95       85.07     52.68 o 
  11   9   0      101.01      132.12     47.40 o 
  13   9   0    15027.50    14541.16    259.96 o 
  15   9   0      416.99      266.93     92.35 o 
  17   9   0     3960.78     3840.58    207.12 o 
  19   9   0      782.67      804.02    128.52 o 
  21   9   0      502.02      648.20    132.14 o 
  23   9   0      310.51      258.63    147.86 o 
   0  10   0    59465.87    63883.11    872.86 o 
   2  10   0    21698.65    22449.29    279.34 o 
   4  10   0    12838.59    13839.69    219.49 o 
   6  10   0     2502.68     2122.57     93.60 o 
   8  10   0      292.35      300.07     49.56 o 
  10  10   0     4127.16     4233.16    148.63 o 
  12  10   0     1959.62     1796.27     90.59 o 
  14  10   0     2611.93     2629.78    169.55 o 
  16  10   0    11969.33    12938.28    390.49 o 
  18  10   0      750.56      737.50    129.47 o 
  20  10   0      721.49      624.99    129.83 o 
  22  10   0       87.37       12.98    103.50 o 
   1  11   0       77.82       80.29     38.27 o 
   3  11   0     3834.22     4338.23     99.48 o 
   5  11   0    18215.08    19530.46    400.45 o 
   7  11   0     2042.57     2062.28     97.21 o 
   9  11   0     8920.28     8995.37    191.74 o 
  11  11   0    10315.29    10605.81    217.55 o 
  13  11   0     1017.26     1071.01    109.17 o 
  15  11   0       52.91      -20.01    141.20 o 
  17  11   0      385.82      435.27    111.70 o 
  19  11   0     1013.45     1232.22    235.12 o 
  21  11   0     1448.86     1523.15    175.06 o 
   0  12   0    17294.53    17388.94    385.78 o 
   2  12   0        3.94      -43.57     41.53 o 
   4  12   0       76.59      127.04     50.13 o 
   6  12   0        3.78       -0.43     68.24 o 
   8  12   0     1406.75     1418.06    110.75 o 
  10  12   0      241.07      263.49     88.29 o 
  12  12   0     1405.71     1105.57    110.73 o 
  14  12   0      143.67      128.70     84.91 o 
  16  12   0        5.91       65.19    103.05 o 
  18  12   0       37.48       67.77    163.85 o 
  20  12   0       54.58       77.91    113.10 o 
   1  13   0     1269.77     1275.73     75.90 o 
   3  13   0     7697.39     7537.46    192.04 o 
   5  13   0    10483.31    10122.98    232.71 o 
   7  13   0     2525.61     2412.39    171.74 o 
   9  13   0     1568.71     1663.68    177.11 o 
  11  13   0     5826.22     5887.94    212.43 o 
  13  13   0      987.68     1070.20    187.57 o 
  15  13   0      100.54     -103.34     94.96 o 
  17  13   0     1103.44      943.57    157.79 o 
  19  13   0     1103.01      935.41    157.41 o 
   0  14   0    12283.86    11554.64    428.94 o 
   2  14   0       68.67      114.12     62.59 o 
   4  14   0     5403.78     5293.23    271.47 o 
   6  14   0     4839.69     4821.42    163.32 o 
   8  14   0      409.99      304.13    111.66 o 
  10  14   0      890.95      695.79    101.29 o 
  12  14   0      186.18      116.69     89.55 o 
  14  14   0     1483.59     1542.94    177.31 o 
  16  14   0     1481.28     1524.46    177.25 o 
   1  15   0     3471.05     3244.36    162.96 o 
   3  15   0     5888.13     5733.92    290.56 o 
   5  15   0       15.37      -19.25     83.51 o 
   7  15   0       83.36       85.12     75.32 o 
   9  15   0     1695.31     1646.34    172.31 o 
  11  15   0      187.42      196.38    172.51 o 
  13  15   0     1768.69     1666.65    195.37 o 
  15  15   0      553.29      455.79    129.14 o 
   0  16   0      240.04      162.52    121.22 o 
   2  16   0     1983.09     2155.55    144.47 o 
   4  16   0     1456.28     1392.61    140.35 o 
   6  16   0     2245.73     2174.95    164.43 o 
   8  16   0    10684.23    10405.45    295.59 o 
  10  16   0      855.32     1056.50    126.73 o 
  12  16   0     1011.46      968.33    172.55 o 
   1  17   0      248.94      532.84    154.52 o 
   3  17   0      373.82      464.90    149.20 o 
   5  17   0       40.58      -30.64    121.22 o 
   7  17   0      103.34      -11.36     85.92 o 
 -27   1   1     1565.04     1321.25    146.80 o 
 -25   1   1     1324.96     1319.97    135.48 o 
 -23   1   1      362.65      213.20     85.15 o 
 -21   1   1     4643.75     4648.17    160.65 o 
 -19   1   1     6372.57     6100.25    173.19 o 
 -17   1   1       16.69       -8.50     36.20 o 
 -15   1   1     2033.93     1959.68     91.71 o 
 -13   1   1     3395.17     3521.59     91.29 o 
 -11   1   1    20061.09    19475.76    350.32 o 
  -9   1   1     6520.87     5664.12    103.52 o 
  -7   1   1    36325.84    36210.76    432.45 o 
  -5   1   1   308010.59   302158.84   4040.31 o 
  -3   1   1    15859.37    17440.61    268.00 o 
   1   1   1    37196.76    36780.37    584.13 o 
   3   1   1      379.53      506.12     25.45 o 
   5   1   1    51882.40    52706.76    604.77 o 
   7   1   1     2132.41     1688.75     61.33 o 
   9   1   1    23665.16    22326.18    292.96 o 
  11   1   1    58530.12    55355.59    665.99 o 
  13   1   1     4593.49     4368.94    105.25 o 
  15   1   1     6625.17     6309.08    136.20 o 
  17   1   1      710.78      666.03     56.28 o 
  19   1   1     2227.14     2410.71     93.76 o 
  21   1   1      520.30      414.75     76.72 o 
  23   1   1       22.48      -26.81     90.58 o 
  25   1   1      605.25      405.79    101.18 o 
  27   1   1      400.97      359.67    154.52 o 
 -28   2   1       99.17      -39.96    141.20 o 
 -26   2   1      252.29      337.02    149.20 o 
 -24   2   1      753.61      598.37    107.38 o 
 -22   2   1      145.68      235.82     90.42 o 
 -20   2   1     1255.55     1023.49     98.38 o 
 -18   2   1     1120.17     1008.86     80.25 o 
 -16   2   1    24253.63    24169.67    344.41 o 
 -14   2   1    39361.65    38832.42    497.57 o 
 -12   2   1     2023.19     1717.07     71.52 o 
 -10   2   1    32215.29    29729.29    376.54 o 
  -8   2   1    25079.46    26172.57    326.85 o 
  -6   2   1      633.67      544.26     31.75 o 
  -4   2   1    26955.72    28572.27    330.80 o 
  -2   2   1     3824.04     4118.12     72.19 o 
   0   2   1    74023.27    89905.36   1143.98 o 
   2   2   1     7854.52     8872.04    113.87 o 
   4   2   1   203364.06   207960.38   2226.65 o 
   6   2   1    36579.11    34458.72    370.85 o 
   8   2   1      335.54      485.46     64.99 o 
  10   2   1       48.55       54.15     22.38 o 
  12   2   1      178.00       91.96     29.36 o 
  14   2   1      817.60      912.22     89.60 o 
  16   2   1    12398.47    12529.64    214.90 o 
  18   2   1       22.10      -11.89     46.56 o 
  20   2   1     7315.11     7182.47    197.47 o 
  22   2   1     2555.06     2890.40    201.32 o 
  24   2   1      316.89      435.60    146.53 o 
  26   2   1        0.84       35.97    129.21 o 
  28   2   1       62.54       43.96    145.20 o 
 -27   3   1      370.30      404.96    158.52 o 
 -25   3   1      878.27      540.83    158.52 o 
 -23   3   1      713.56      788.87    111.12 o 
 -21   3   1     1899.83     1623.92    138.17 o 
 -19   3   1     1399.39     1567.73     98.66 o 
 -17   3   1    10680.25    10329.03    229.95 o 
 -15   3   1        5.78        5.87     31.50 o 
 -13   3   1    29043.66    29171.05    444.74 o 
 -11   3   1     3181.88     3269.25    118.25 o 
  -9   3   1    27253.71    28903.58    362.00 o 
  -7   3   1      438.24      409.55     31.99 o 
  -5   3   1     2514.24     2462.21     50.00 o 
  -3   3   1    25408.99    26049.55    303.89 o 
  -1   3   1   394312.59   447233.69   5713.62 o 
   1   3   1    17583.38    19347.18    448.73 o 
   3   3   1    73474.86    77610.14   1393.60 o 
   5   3   1        1.62       -5.06     11.13 o 
   7   3   1      161.99      241.53     26.21 o 
   9   3   1     1332.60     1413.75     80.95 o 
  11   3   1     3625.01     3803.37     99.60 o 
  13   3   1     5604.22     5525.70    118.16 o 
  15   3   1    15625.72    15895.98    378.20 o 
  17   3   1      316.61      410.63     62.24 o 
  19   3   1     4358.16     4255.71    149.96 o 
  21   3   1      101.81      -18.21     73.18 o 
  23   3   1     1919.46     2117.61    295.73 o 
  25   3   1       83.96      -23.98    110.56 o 
  27   3   1      260.08      297.06    161.18 o 
 -28   4   1       55.35     -129.21    129.21 o 
 -26   4   1       24.35       79.93    135.87 o 
 -24   4   1     4037.08     3966.41    503.53 o 
 -22   4   1     5564.94     6078.60    348.34 o 
 -20   4   1      546.33      426.69     95.86 o 
 -18   4   1    12337.28    12206.86    264.42 o 
 -16   4   1     6693.11     6842.39    178.65 o 
 -14   4   1     1579.00     1193.09    141.81 o 
 -12   4   1      180.12      216.02     29.86 o 
 -10   4   1    41185.15    41274.39    502.71 o 
  -8   4   1    63369.59    61981.87    793.46 o 
  -6   4   1    59944.84    61299.45    747.16 o 
  -4   4   1    15503.27    16211.55    182.34 o 
  -2   4   1   145399.41   158289.95   1739.38 o 
   0   4   1    17703.01    21089.76    255.98 o 
   2   4   1     9407.19    10658.73    168.69 o 
   4   4   1     1387.06     1430.19     42.16 o 
   6   4   1    24960.68    24326.91    296.87 o 
   8   4   1    32933.56    32022.58    323.33 o 
  10   4   1      374.80      338.15     70.95 o 
  12   4   1    10214.56    10459.13    171.95 o 
  14   4   1    16412.33    15780.30    243.44 o 
  16   4   1     1881.63     1904.33    154.34 o 
  18   4   1       10.72       11.35     66.38 o 
  20   4   1       10.37      138.10     82.87 o 
  22   4   1     1402.97     1739.04    145.53 o 
  24   4   1      354.31      383.79    106.33 o 
  26   4   1        0.55      -66.61    122.55 o 
 -27   5   1       42.67      146.53    153.19 o 
 -25   5   1       50.89      -52.63     96.02 o 
 -23   5   1       95.66       71.17    173.84 o 
 -21   5   1     2290.65     2450.85    165.80 o 
 -19   5   1       56.58      -54.62    106.57 o 
 -17   5   1      115.88       63.52     75.20 o 
 -15   5   1     1271.93     1159.96    124.72 o 
 -13   5   1      261.80      142.52     83.21 o 
 -11   5   1       52.28       90.02     24.25 o 
  -9   5   1       55.34       73.46     17.61 o 
  -7   5   1    12127.44    12580.18    163.91 o 
  -5   5   1    39564.77    44929.12    432.18 o 
  -3   5   1    10223.52    11836.47    163.06 o 
  -1   5   1      371.08      367.60     24.94 o 
   1   5   1     2963.38     3282.98     79.06 o 
   3   5   1     1235.37     1300.06     51.18 o 
   5   5   1     1405.09     1481.70     46.65 o 
   7   5   1     1190.31     1299.72     40.71 o 
   9   5   1     2082.85     2327.10     77.73 o 
  11   5   1       18.40        6.13     27.07 o 
  13   5   1      909.22     1019.00     56.91 o 
  15   5   1      155.89      207.14     74.41 o 
  17   5   1     2214.75     2788.32    207.81 o 
  19   5   1      834.29      803.46    249.77 o 
  21   5   1       17.77       35.51     87.54 o 
  23   5   1      152.71      135.49     95.91 o 
  25   5   1       40.22       -6.47     95.99 o 
  27   5   1        9.36       82.59    141.20 o 
 -26   6   1       39.20      137.70    142.53 o 
 -24   6   1      742.57      807.82    132.98 o 
 -22   6   1     1605.16     1650.95    153.40 o 
 -20   6   1      386.52      338.43    117.22 o 
 -18   6   1     1616.48     1485.33    132.77 o 
 -16   6   1     1036.80     1112.07    112.04 o 
 -14   6   1       63.50        8.25     53.29 o 
 -12   6   1     2463.88     2472.24     92.79 o 
 -10   6   1     7199.59     6782.16     99.24 o 
  -8   6   1    29241.87    28086.01    291.28 o 
  -6   6   1     4786.50     4246.81     68.12 o 
  -4   6   1    24353.07    24528.38    308.87 o 
  -2   6   1    80035.13    89071.52   1215.93 o 
   0   6   1     9203.49    13631.27    253.45 o 
   2   6   1     5315.90     5742.71    118.33 o 
   4   6   1       17.93       24.20     21.53 o 
   6   6   1    14238.74    14695.40    207.89 o 
   8   6   1    25105.22    26479.98    278.58 o 
  10   6   1      170.27      134.77     26.58 o 
  12   6   1    18162.33    18886.49    427.97 o 
  14   6   1    13646.82    13914.87    361.60 o 
  16   6   1     1098.14     1062.82    112.20 o 
  18   6   1      540.34      683.94    107.48 o 
  20   6   1        3.65      -14.36    101.24 o 
  22   6   1      702.22      734.74    123.80 o 
  24   6   1      453.50      589.33    205.14 o 
  26   6   1        9.19       25.89    138.54 o 
 -25   7   1       73.43       84.27    110.17 o 
 -23   7   1      146.06       76.88     96.52 o 
 -21   7   1      270.37      340.93    110.43 o 
 -19   7   1     2065.35     2177.75    164.97 o 
 -17   7   1     7534.75     8079.67    459.57 o 
 -15   7   1     1197.86     1042.10    110.01 o 
 -13   7   1    23525.19    24648.74    535.60 o 
 -11   7   1    11149.93    12290.01    286.67 o 
  -9   7   1     9085.50     9603.39    145.40 o 
  -7   7   1     4951.27     5281.42     82.70 o 
  -5   7   1     6752.00     8559.46    139.56 o 
  -3   7   1    38881.90    42317.16    675.07 o 
  -1   7   1    73211.21    75697.28    770.20 o 
   1   7   1    29063.60    31610.92    389.17 o 
   3   7   1   155833.25   164918.64   2119.31 o 
   5   7   1    24097.40    24671.73    322.43 o 
   7   7   1    39859.48    40892.05    503.15 o 
   9   7   1     3912.29     3094.53     76.39 o 
  11   7   1     1097.14     1027.88     64.27 o 
  13   7   1     7144.41     7479.43    249.60 o 
  15   7   1     4192.76     4078.96    402.29 o 
  17   7   1    10240.32     9773.59    502.87 o 
  19   7   1     7540.53     7966.46    285.97 o 
  21   7   1      156.71       90.62     92.18 o 
  23   7   1      543.56      654.84    128.57 o 
  25   7   1      231.19       74.90    114.63 o 
 -24   8   1      563.29      357.75    124.35 o 
 -22   8   1     2197.26     2095.41    188.49 o 
 -20   8   1      136.58      -25.27     83.77 o 
 -18   8   1     3577.31     3412.22    514.86 o 
 -16   8   1      428.35      286.16     91.79 o 
 -14   8   1      242.75      144.71     79.47 o 
 -12   8   1     8259.36     8270.44    193.67 o 
 -10   8   1     1200.46     1351.26     92.48 o 
  -8   8   1    17569.28    17921.22    271.44 o 
  -6   8   1    31368.30    34434.61    432.58 o 
  -4   8   1    15818.01    15727.51    281.68 o 
  -2   8   1     6876.65     6249.38    117.92 o 
   0   8   1    33283.99    34459.57    381.01 o 
   2   8   1    18412.09    17099.61    236.27 o 
   4   8   1     7898.65     7765.57    139.53 o 
   6   8   1     6150.07     5338.47    189.00 o 
   8   8   1     6619.74     6913.77    132.51 o 
  10   8   1     2732.66     2619.61     91.78 o 
  12   8   1     4525.69     4538.12    129.27 o 
  14   8   1      115.61       82.94     71.69 o 
  16   8   1     2685.10     2470.91    161.75 o 
  18   8   1      631.68      506.56    168.51 o 
  20   8   1      543.80      342.48    106.56 o 
  22   8   1      122.63       81.12     98.85 o 
  24   8   1      180.83       91.32    112.06 o 
 -23   9   1        1.54      -57.32     96.27 o 
 -21   9   1     2071.09     2132.26    341.02 o 
 -19   9   1      843.55      912.29    143.87 o 
 -17   9   1     1459.72     1427.39    151.86 o 
 -15   9   1     2610.65     2461.27    275.08 o 
 -13   9   1     1146.17     1158.46     85.39 o 
 -11   9   1     9487.90     9684.68    192.82 o 
  -9   9   1     7134.25     6870.66    149.81 o 
  -7   9   1     9863.19     9033.97    170.95 o 
  -5   9   1    59542.48    62670.70    814.86 o 
  -3   9   1    21878.41    25114.59    486.83 o 
  -1   9   1    18455.01    18508.95    233.04 o 
   1   9   1     5046.27     5049.93    148.05 o 
   3   9   1    13145.01    14481.36    221.84 o 
   5   9   1    39737.27    44304.45    551.00 o 
   7   9   1     5035.25     5008.55    112.26 o 
   9   9   1    10272.76    10410.81    197.56 o 
  11   9   1    35646.55    36161.12    498.60 o 
  13   9   1     4390.64     4780.18    168.05 o 
  15   9   1       59.31      137.38     82.01 o 
  17   9   1     1084.51      855.62    125.30 o 
  19   9   1      190.21       64.45    114.56 o 
  21   9   1      677.14      790.13    134.66 o 
  23   9   1      124.58      -26.07    102.58 o 
 -22  10   1      500.53      400.39    152.53 o 
 -20  10   1        0.01       67.64     95.33 o 
 -18  10   1      843.20      888.32    237.78 o 
 -16  10   1     1481.98     1601.39    150.02 o 
 -14  10   1      389.23      399.82     99.47 o 
 -12  10   1      915.22      851.33     93.06 o 
 -10  10   1    11042.77    10764.03    207.73 o 
  -8  10   1     4948.51     5120.24    136.13 o 
  -6  10   1     2837.89     2910.75    104.88 o 
  -4  10   1       54.88       67.76     33.66 o 
  -2  10   1      502.34      457.16     39.92 o 
   0  10   1     3910.12     4397.30     94.77 o 
   2  10   1      220.39      224.73     40.90 o 
   4  10   1    11666.54    13481.99    217.38 o 
   6  10   1    11356.21    11959.24    291.46 o 
   8  10   1     6768.01     7108.69    178.34 o 
  10  10   1      949.74      904.96     69.80 o 
  12  10   1       26.99       39.34     48.43 o 
  14  10   1      265.85      167.78     66.72 o 
  16  10   1     1869.66     1879.15    258.43 o 
  18  10   1       40.46      -57.09     89.29 o 
  20  10   1      254.66      146.57    103.84 o 
  22  10   1      346.24      398.56    291.73 o 
 -21  11   1      618.35      863.83    169.84 o 
 -19  11   1      719.39      684.92    135.96 o 
 -17  11   1       80.06      159.11     97.17 o 
 -15  11   1      201.89      266.57    101.42 o 
 -13  11   1      119.42       60.90     77.46 o 
 -11  11   1      942.21      966.41     98.88 o 
  -9  11   1    10152.94    10220.01    302.25 o 
  -7  11   1      165.54      109.44     46.89 o 
  -5  11   1    12074.67    12406.26    245.94 o 
  -3  11   1     3909.29     3764.88     92.21 o 
  -1  11   1     1064.95     1162.54     63.71 o 
   1  11   1     2716.70     2938.91     82.48 o 
   3  11   1       15.78       52.21     45.18 o 
   5  11   1      121.51      158.80     47.91 o 
   7  11   1      801.68      749.27     69.48 o 
   9  11   1     9008.82     9185.08    218.04 o 
  11  11   1     8143.01     7822.24    183.96 o 
  13  11   1       40.72      135.55     73.38 o 
  15  11   1     1392.41     1451.00    148.83 o 
  17  11   1        8.39       28.47    115.23 o 
  19  11   1      629.74      289.09    125.88 o 
  21  11   1        5.93       24.49    125.88 o 
 -20  12   1      788.77      711.76    167.18 o 
 -18  12   1       38.93       26.82     96.02 o 
 -16  12   1     4138.42     4639.58    239.93 o 
 -14  12   1    10242.64    10087.90    340.43 o 
 -12  12   1      469.65      454.71     91.25 o 
 -10  12   1    20504.23    20724.22    415.74 o 
  -8  12   1     5454.92     5493.58    146.62 o 
  -6  12   1     1866.52     1723.39     93.71 o 
  -4  12   1      707.57      803.94     71.77 o 
  -2  12   1      898.94      886.90     78.45 o 
   0  12   1    23050.41    24635.38    352.11 o 
   2  12   1    12724.51    12595.49    219.02 o 
   4  12   1    12150.78    12742.48    257.97 o 
   6  12   1    15633.62    15579.39    301.56 o 
   8  12   1     2730.86     2699.09    119.36 o 
  10  12   1       53.73        6.36     49.85 o 
  12  12   1      139.71       91.55    123.31 o 
  14  12   1      828.18      819.97    108.18 o 
  16  12   1     3370.67     3487.58    216.95 o 
  18  12   1       78.27      139.79    108.64 o 
  20  12   1     2164.38     2144.39    197.25 o 
 -19  13   1       94.93       81.54    112.57 o 
 -17  13   1     1727.67     1826.16    181.47 o 
 -15  13   1      215.61      219.82    111.13 o 
 -13  13   1      737.38      557.67    103.45 o 
 -11  13   1      922.81      919.51    106.82 o 
  -9  13   1     1985.65     2153.23    129.90 o 
  -7  13   1     1603.28     1419.71    143.97 o 
  -5  13   1    11216.72    11596.33    257.05 o 
  -3  13   1        4.94      -56.13     47.88 o 
  -1  13   1     1918.61     1745.45     98.04 o 
   1  13   1     1991.40     2008.01    104.98 o 
   3  13   1       47.43       43.21     76.16 o 
   5  13   1     5948.51     6023.75    224.46 o 
   7  13   1     3558.46     3577.60    141.50 o 
   9  13   1     1405.52     1478.52     91.99 o 
  11  13   1     5075.43     4629.46    189.38 o 
  13  13   1       57.83      -98.87     73.48 o 
  15  13   1     1584.82     1745.61    240.38 o 
  17  13   1      195.83      131.70    116.91 o 
  19  13   1        7.99      -64.33    257.76 o 
 -16  14   1      151.55       56.91    148.53 o 
 -14  14   1       17.40     -138.87     92.58 o 
 -12  14   1        5.09      111.51     80.99 o 
 -10  14   1      716.26      697.42    134.69 o 
  -8  14   1     7659.08     7441.09    637.41 o 
  -6  14   1     7203.65     6631.02    377.65 o 
  -4  14   1      888.10      872.76     89.85 o 
  -2  14   1     5574.63     5670.99    170.75 o 
   0  14   1     2955.83     2908.57    211.13 o 
   2  14   1     2022.85     1951.62    108.76 o 
   4  14   1       47.03      -17.62     55.42 o 
   6  14   1     1972.53     2026.59    142.21 o 
   8  14   1     7198.32     7081.44    399.63 o 
  10  14   1      575.05      680.40    104.84 o 
  12  14   1     2823.72     3248.20    248.17 o 
  14  14   1     1719.88     1670.59    146.99 o 
  16  14   1        8.24       25.17    107.92 o 
 -15  15   1       30.08      139.87    193.15 o 
 -13  15   1     1442.51     1577.68    192.54 o 
 -11  15   1     1917.49     1849.63    210.47 o 
  -9  15   1      229.04      205.62     83.69 o 
  -7  15   1     1794.99     2025.13    134.97 o 
  -5  15   1     3335.24     3419.11    259.76 o 
  -3  15   1     1030.67     1173.23    161.78 o 
  -1  15   1      420.34      322.40     85.65 o 
   1  15   1     1426.46     1460.36    121.50 o 
   3  15   1     7735.91     8169.60    218.22 o 
   5  15   1     1633.22     1718.44    111.28 o 
   7  15   1        2.65      -62.65     82.01 o 
   9  15   1     1191.63     1038.41    157.19 o 
  11  15   1     1599.17     1846.49    406.29 o 
  13  15   1      871.01      828.05    125.23 o 
  15  15   1      148.97       18.76    138.12 o 
 -12  16   1      339.59      164.76    187.16 o 
 -10  16   1      445.20      531.19    110.06 o 
  -8  16   1      469.51      342.89    133.57 o 
  -6  16   1      126.94      284.94     91.90 o 
  -4  16   1     1141.93     1043.21    129.92 o 
  -2  16   1      361.92      524.85    139.87 o 
   0  16   1      200.93      172.08     85.08 o 
   2  16   1      285.69      397.85     92.25 o 
   4  16   1      130.37      106.93     75.11 o 
   6  16   1       33.11       78.84     89.58 o 
   8  16   1      658.82      636.01    122.31 o 
  10  16   1      450.17      427.93    165.18 o 
  12  16   1      234.39      313.57    151.72 o 
  -9  17   1      111.00       19.90     94.16 o 
  -7  17   1      267.20      163.02     96.04 o 
  -5  17   1        5.17       36.41     83.65 o 
  -3  17   1     2023.17     1539.91    197.15 o 
  -1  17   1     1564.96     1505.27    194.49 o 
   1  17   1     2029.62     2176.46    207.14 o 
   3  17   1    11380.54    10499.61    454.25 o 
   5  17   1      257.91      310.38    149.20 o 
   7  17   1     2876.92     3077.80    188.23 o 
 -28   0   2      706.71      631.42    185.16 o 
 -26   0   2      987.18     1192.23    193.15 o 
 -24   0   2     1744.18     1836.97    207.81 o 
 -22   0   2      105.07       53.28    103.90 o 
 -20   0   2       22.20       78.59     95.91 o 
 -18   0   2     1238.59     1004.58     91.98 o 
 -16   0   2    17236.06    17725.80    491.54 o 
 -14   0   2    10939.04     9388.73    337.02 o 
 -12   0   2     1788.41     1715.46    404.96 o 
 -10   0   2   137580.41   131272.52   2238.60 o 
  -8   0   2     8583.89     7892.65    173.98 o 
  -6   0   2    47651.27    47298.69    772.39 o 
  -4   0   2    18044.14    18276.12   1206.22 o 
   0   0   2    55048.26    55231.54   1252.17 o 
   4   0   2   113190.20   114616.56   2590.94 o 
   6   0   2   440361.03   420019.16   6524.61 o 
   8   0   2    16147.26    17814.08    339.49 o 
  10   0   2    19710.25    17241.11    343.79 o 
  12   0   2     3594.34     3950.83    244.44 o 
  14   0   2     3319.77     3229.33    160.52 o 
  16   0   2     7109.67     7157.66    214.25 o 
  18   0   2     9481.69     9728.48    272.04 o 
  20   0   2     5689.53     6107.98    214.03 o 
  22   0   2     3613.18     3660.61    258.43 o 
  24   0   2       55.91      -71.93    107.90 o 
  26   0   2      152.28      289.07    138.54 o 
 -27   1   2      183.45       75.22    100.70 o 
 -25   1   2      851.57      897.21    123.35 o 
 -23   1   2      480.60      411.16     96.80 o 
 -21   1   2     4135.84     4221.35    309.71 o 
 -19   1   2     9009.90     8963.53    217.27 o 
 -17   1   2      692.56      508.33     50.31 o 
 -15   1   2     2398.08     2166.17     77.34 o 
 -13   1   2     7192.68     6649.62    129.03 o 
 -11   1   2       31.51       58.10     23.36 o 
  -9   1   2     9847.83     8907.24    203.81 o 
  -7   1   2     3046.07     3240.98     64.43 o 
  -5   1   2   131712.00   135181.55   2123.50 o 
  -3   1   2   114973.91   120022.72   1880.04 o 
  -1   1   2   122387.63   125398.75   3595.41 o 
   1   1   2    65133.85    63367.47    812.31 o 
   3   1   2    53102.70    51084.66    665.05 o 
   5   1   2    25862.92    25069.15    319.47 o 
   7   1   2    12237.83    13935.87    192.13 o 
   9   1   2     9149.55     9906.16    156.21 o 
  11   1   2    20245.60    18553.80    280.72 o 
  13   1   2     3223.53     3040.45     87.98 o 
  15   1   2    14678.03    14109.96    231.88 o 
  17   1   2     2675.83     2821.51    112.29 o 
  19   1   2      749.19      701.56     61.46 o 
  21   1   2      164.23      135.10     66.70 o 
  23   1   2       28.99      -22.05     74.77 o 
  25   1   2      158.59       47.96    123.89 o 
  27   1   2      227.16      241.11    150.53 o 
 -28   2   2      137.87        9.32    142.53 o 
 -26   2   2      115.66      193.15    145.20 o 
 -24   2   2      890.40      935.79    121.98 o 
 -22   2   2       13.29      -58.63     54.84 o 
 -20   2   2      682.65      731.12     79.19 o 
 -18   2   2     5691.63     5386.32    160.19 o 
 -16   2   2     8608.12     8549.33    229.55 o 
 -14   2   2      725.70      605.23     46.01 o 
 -12   2   2     4465.50     4954.85    105.25 o 
 -10   2   2    13085.37    11808.11    190.73 o 
  -8   2   2    68148.55    66144.65    762.64 o 
  -6   2   2      983.13      763.89     37.12 o 
  -4   2   2    15591.20    15466.03    226.01 o 
  -2   2   2   145896.88   157255.39   2283.04 o 
   2   2   2     2120.25     1953.98     64.32 o 
   4   2   2    42422.25    44857.84    511.24 o 
   6   2   2     3349.98     3414.80     96.51 o 
   8   2   2     1732.75     1588.70     57.25 o 
  10   2   2     3111.52     3100.59     77.67 o 
  12   2   2     3886.34     3743.11    105.75 o 
  14   2   2    11187.37    10903.93    244.57 o 
  16   2   2      190.20      170.88     42.90 o 
  18   2   2       84.64       63.25     42.53 o 
  20   2   2      748.99      854.51     84.02 o 
  22   2   2       18.47      -51.78     74.14 o 
  24   2   2        0.96      210.47    119.89 o 
  26   2   2      169.05      -74.60    121.22 o 
 -27   3   2        9.00      -70.60    134.54 o 
 -25   3   2       29.16       54.62    122.55 o 
 -23   3   2      375.84      419.17     80.18 o 
 -21   3   2     5458.49     5647.87    290.69 o 
 -19   3   2     3481.43     3483.16    216.71 o 
 -17   3   2      649.36      618.34    103.98 o 
 -15   3   2    14792.63    14150.39    312.92 o 
 -13   3   2    12831.69    12340.81    194.87 o 
 -11   3   2     8167.43     8532.00    141.18 o 
  -9   3   2       44.24       56.00     24.61 o 
  -7   3   2    55177.27    58802.84    790.56 o 
  -5   3   2   134828.81   139785.34   1531.81 o 
  -3   3   2    28546.19    30791.64    323.39 o 
  -1   3   2    67163.55    74240.98    827.86 o 
   1   3   2    81839.32    91630.93   1176.94 o 
   3   3   2    44482.89    45979.25    609.99 o 
   5   3   2    79410.10    81123.70   1252.08 o 
   7   3   2       51.20       90.93     17.38 o 
   9   3   2    15485.29    14641.66    208.91 o 
  11   3   2    31334.84    30246.46    392.51 o 
  13   3   2       17.81       35.07     36.27 o 
  15   3   2    11538.39    11770.10    203.40 o 
  17   3   2     3310.99     3595.75    262.08 o 
  19   3   2      413.46      406.69     69.49 o 
  21   3   2        0.39       -1.71     81.26 o 
  23   3   2       11.91       25.95     83.69 o 
  25   3   2      312.41      109.23    130.55 o 
  27   3   2      134.62       70.60    138.54 o 
 -28   4   2      215.00      111.90    149.20 o 
 -26   4   2      515.17      604.77    174.51 o 
 -24   4   2      157.15      122.61     95.95 o 
 -22   4   2      130.38      158.53     85.47 o 
 -20   4   2     2702.56     2457.23    120.36 o 
 -18   4   2     5087.26     4722.26    154.98 o 
 -16   4   2      289.15      267.55     54.20 o 
 -14   4   2     2560.45     2831.78    105.18 o 
 -12   4   2     7256.27     7305.87    127.99 o 
 -10   4   2    22603.15    24154.71    375.41 o 
  -8   4   2     3053.58     3263.31     71.58 o 
  -6   4   2     1868.93     1573.53     41.19 o 
  -4   4   2     2552.07     2514.03     55.01 o 
  -2   4   2    17773.95    17237.85    215.23 o 
   0   4   2     1597.31     1790.95     59.43 o 
   2   4   2    20078.63    22387.29    355.11 o 
   4   4   2     2660.25     2638.72     67.90 o 
   6   4   2     2314.20     2641.67     58.22 o 
   8   4   2       25.36       49.81     16.73 o 
  10   4   2       64.96       99.26     23.17 o 
  12   4   2     2683.71     2703.27    103.32 o 
  14   4   2     3642.94     3992.20    104.10 o 
  16   4   2     3102.89     3046.15    157.60 o 
  18   4   2     3039.95     3441.63    205.14 o 
  20   4   2      102.77       75.43     79.26 o 
  22   4   2       80.79       25.50    166.51 o 
  24   4   2      128.28       54.32     93.12 o 
  26   4   2      542.47      703.35    177.17 o 
 -27   5   2      311.92       23.98    139.87 o 
 -25   5   2      533.78      402.01    114.44 o 
 -23   5   2     3291.20     3483.14    398.96 o 
 -21   5   2     1220.54     1456.46    388.31 o 
 -19   5   2     1193.65     1312.28    122.86 o 
 -17   5   2     8106.93     7842.14    197.59 o 
 -15   5   2       86.13       69.50     40.75 o 
 -13   5   2    38043.74    37987.32    570.87 o 
 -11   5   2    35656.25    36407.09   1017.48 o 
  -9   5   2     1429.35     1309.25     80.75 o 
  -7   5   2    69287.96    68380.72    709.57 o 
  -5   5   2    40146.56    44354.10    460.45 o 
  -3   5   2    13371.98    16916.65    217.52 o 
  -1   5   2    16729.80    16518.93    215.03 o 
   1   5   2    28932.68    32388.73    534.13 o 
   3   5   2   144158.61   152961.34   1957.25 o 
   5   5   2    14937.76    15175.38    238.87 o 
   7   5   2    48832.84    53254.46    555.49 o 
   9   5   2    49004.68    46875.75    462.79 o 
  11   5   2     5042.36     4336.99    120.12 o 
  13   5   2     1325.48     1299.59     72.40 o 
  15   5   2       63.58      124.60     70.18 o 
  17   5   2     3587.64     3419.20    286.40 o 
  19   5   2    11305.37    11200.66    337.20 o 
  21   5   2       91.55       -6.21     87.25 o 
  23   5   2     2372.06     2718.82    265.09 o 
  25   5   2      568.87      810.48    335.69 o 
  27   5   2       16.49       81.26    150.53 o 
 -26   6   2      484.30      318.63    123.09 o 
 -24   6   2       13.68      -72.54     91.86 o 
 -22   6   2     5124.26     5580.06    608.10 o 
 -20   6   2     2377.26     2174.06    157.42 o 
 -18   6   2     4730.41     5083.25    217.43 o 
 -16   6   2     5791.17     6178.51    231.18 o 
 -14   6   2     6138.50     6367.74    163.61 o 
 -12   6   2     1492.92     1645.12     97.96 o 
 -10   6   2     1643.42     1977.73     64.02 o 
  -8   6   2    16494.14    16111.40    181.25 o 
  -6   6   2     4378.65     3070.92     56.01 o 
  -4   6   2    12814.67    13849.98    316.86 o 
  -2   6   2   190356.11   206097.98   2013.29 o 
   0   6   2      575.63      906.81     60.57 o 
   2   6   2    42394.59    44505.71    612.31 o 
   4   6   2      534.70      640.79     50.54 o 
   6   6   2    22937.79    25650.99    332.32 o 
   8   6   2    26315.05    27932.42    526.25 o 
  10   6   2    15106.05    16299.08    220.04 o 
  12   6   2    13085.01    13767.29    229.30 o 
  14   6   2     8035.20     7797.51    253.99 o 
  16   6   2        6.14       -0.23     64.01 o 
  18   6   2      818.98      836.45    155.19 o 
  20   6   2      156.72      142.44     91.61 o 
  22   6   2      234.44      217.28    100.99 o 
  24   6   2     1577.99     1588.38    273.08 o 
  26   6   2        9.33       26.76    112.57 o 
 -25   7   2       51.53      -71.18     89.84 o 
 -23   7   2      161.10       -8.82     93.69 o 
 -21   7   2       15.22       82.66    212.47 o 
 -19   7   2     2184.99     2218.26    158.94 o 
 -17   7   2        1.82       39.51     75.30 o 
 -15   7   2     4323.70     4337.35    345.01 o 
 -13   7   2     1677.01     1558.83    121.76 o 
 -11   7   2      274.36      307.05     49.58 o 
  -9   7   2       57.02       52.79     24.99 o 
  -7   7   2      870.42     1152.43     37.77 o 
  -5   7   2    19121.37    17513.87    345.34 o 
  -3   7   2    26050.53    27851.94    350.05 o 
  -1   7   2      230.35      208.52     50.96 o 
   1   7   2     8558.50     8355.78    133.80 o 
   3   7   2      732.48      726.91     37.11 o 
   5   7   2      452.82      378.34     41.75 o 
   7   7   2     1980.33     1977.54     71.72 o 
   9   7   2     7397.08     6826.01    121.68 o 
  11   7   2     4215.97     4210.11    117.07 o 
  13   7   2      628.57      539.19     75.31 o 
  15   7   2      931.52      982.65    111.79 o 
  17   7   2      514.00      347.83     91.54 o 
  19   7   2        1.91      -74.68     80.99 o 
  21   7   2       26.03      -69.48     86.38 o 
  23   7   2       49.30      -43.33     96.02 o 
  25   7   2       35.63     -118.36    122.55 o 
 -24   8   2      687.28      800.23    138.59 o 
 -22   8   2     1627.22     1354.67    151.13 o 
 -20   8   2     1051.48     1155.76    325.03 o 
 -18   8   2     3261.68     3450.27    195.68 o 
 -16   8   2     7013.92     7208.37    345.68 o 
 -14   8   2      709.55      737.77    103.29 o 
 -12   8   2     2692.26     2911.51    111.53 o 
 -10   8   2    11009.36    10949.04    197.00 o 
  -8   8   2    42481.55    44041.37    559.98 o 
  -6   8   2    12741.57    13330.95    187.76 o 
  -4   8   2    34452.32    37393.77    461.65 o 
  -2   8   2    59246.70    61427.18    777.54 o 
   0   8   2     7147.49     6859.50    124.23 o 
   2   8   2     1444.49     1533.78     52.90 o 
   4   8   2     9121.47     9434.97    183.97 o 
   6   8   2    10726.19    10587.92    154.07 o 
   8   8   2    13285.20    14101.56    219.30 o 
  10   8   2       26.08       61.66     43.65 o 
  12   8   2    14477.24    14983.81    259.56 o 
  14   8   2     6262.85     6997.64    374.99 o 
  16   8   2     1000.58     1102.58    125.70 o 
  18   8   2     1128.95     1459.45    143.78 o 
  20   8   2     1614.11     1614.20    155.87 o 
  22   8   2      159.81       32.91    112.56 o 
  24   8   2      265.31      361.82    156.52 o 
 -25   9   2        2.02       41.06    137.21 o 
 -23   9   2      719.20      774.12    139.76 o 
 -21   9   2       32.82       84.01    152.53 o 
 -19   9   2      186.36      216.23     99.51 o 
 -17   9   2     1366.87     1349.64    199.15 o 
 -15   9   2      933.15      951.89    117.87 o 
 -13   9   2     3442.54     3008.19    231.79 o 
 -11   9   2    21506.48    23340.01    350.46 o 
  -9   9   2      359.23      281.85     46.76 o 
  -7   9   2    15434.31    16494.64    256.28 o 
  -5   9   2     3114.40     2804.04     81.38 o 
  -3   9   2     4086.33     4268.42     89.24 o 
  -1   9   2    12615.40    12746.49    243.74 o 
   1   9   2        4.81      137.57     30.29 o 
   3   9   2    27430.63    30720.27    464.60 o 
   5   9   2    12002.07    12198.00    199.70 o 
   7   9   2     3281.13     3697.20    153.82 o 
   9   9   2     1165.95      989.82     72.81 o 
  11   9   2      651.64      703.35     64.04 o 
  13   9   2     2326.47     2348.55    135.94 o 
  15   9   2       91.31       18.71    106.57 o 
  17   9   2        0.14     -109.42     72.94 o 
  19   9   2      431.76      345.69    113.40 o 
  21   9   2       36.26       91.20    135.21 o 
  23   9   2      366.22      332.67    137.87 o 
 -24  10   2      266.04      138.79    137.87 o 
 -22  10   2       25.82      -16.96    103.89 o 
 -20  10   2        6.90      -27.59    100.15 o 
 -18  10   2       34.88      106.63     92.18 o 
 -16  10   2     3428.09     3533.29    199.03 o 
 -14  10   2    12563.33    12609.29    368.63 o 
 -12  10   2     2255.87     2069.90    122.07 o 
 -10  10   2    15366.33    15948.63    268.11 o 
  -8  10   2      188.00      256.11     58.36 o 
  -6  10   2     7072.18     7525.05    172.56 o 
  -4  10   2      321.04      357.88     37.37 o 
  -2  10   2       92.88      130.91     31.32 o 
   0  10   2    21976.07    23817.55    328.75 o 
   2  10   2    17582.46    18169.74    312.67 o 
   4  10   2    20949.31    22847.43    323.95 o 
   6  10   2    42208.29    42290.89    629.20 o 
   8  10   2      263.53      172.12     50.43 o 
  10  10   2     9452.68     9305.40    195.05 o 
  12  10   2       39.74       -2.57     60.57 o 
  14  10   2      226.90       95.85     58.15 o 
  16  10   2     3365.24     3234.41    336.36 o 
  18  10   2      156.35      125.99    100.67 o 
  20  10   2     1817.75     1656.88    170.40 o 
  22  10   2     2012.00     2089.30    299.72 o 
 -21  11   2     2661.10     2790.10    215.75 o 
 -19  11   2     5184.12     5415.89    302.39 o 
 -17  11   2        8.83       51.76     88.93 o 
 -15  11   2     2658.44     2904.89    237.78 o 
 -13  11   2      106.72      238.20     92.08 o 
 -11  11   2     6030.78     5943.12    197.88 o 
  -9  11   2    10418.18    10242.21    343.25 o 
  -7  11   2       39.47        8.51     39.61 o 
  -5  11   2    20847.85    20721.45    305.22 o 
  -3  11   2    11982.83    12963.79    249.17 o 
  -1  11   2      859.21     1024.53     79.64 o 
   1  11   2    14822.31    15740.51    309.75 o 
   3  11   2      343.05      368.72     46.32 o 
   5  11   2     1752.12     1614.53     87.85 o 
   7  11   2       71.90       12.89     48.35 o 
   9  11   2     2660.84     2640.82    117.97 o 
  11  11   2     6958.71     6753.05    215.92 o 
  13  11   2        4.85       42.64     53.52 o 
  15  11   2     8892.35     8530.27    314.42 o 
  17  11   2     1873.14     1660.39    228.46 o 
  19  11   2        9.87      -13.48    103.64 o 
  21  11   2      119.25      -46.33    102.39 o 
 -20  12   2        0.42       37.55    112.28 o 
 -18  12   2      599.61      526.05    126.43 o 
 -16  12   2        2.73      117.60    135.21 o 
 -14  12   2      556.81      313.23    108.91 o 
 -12  12   2       17.87      -19.49     68.77 o 
 -10  12   2      636.93      741.04    122.05 o 
  -8  12   2       15.76       56.34     60.33 o 
  -6  12   2      598.40      557.09     53.27 o 
  -4  12   2       46.46       58.25     48.11 o 
  -2  12   2     2580.46     2530.62    105.77 o 
   0  12   2     1121.01     1035.13     65.89 o 
   2  12   2      327.25      330.04     45.83 o 
   4  12   2     1187.63     1388.17    120.85 o 
   6  12   2     1263.64     1429.36    139.10 o 
   8  12   2        1.96      -28.35     50.51 o 
  10  12   2      335.62      294.67     62.78 o 
  12  12   2       20.74      -33.88     54.17 o 
  14  12   2      135.20       94.74     80.33 o 
  16  12   2        0.96       28.48     92.42 o 
  18  12   2      628.07      520.68    133.73 o 
  20  12   2      169.37       26.52    142.53 o 
 -19  13   2      229.36      104.70    113.61 o 
 -17  13   2      550.02      276.85    124.56 o 
 -15  13   2     2426.12     1886.50    172.78 o 
 -13  13   2     5228.01     5080.20    203.95 o 
 -11  13   2     4533.86     4299.85    179.51 o 
  -9  13   2       41.15       23.00     63.19 o 
  -7  13   2     5073.33     5077.50    179.10 o 
  -5  13   2    13483.44    12978.33    269.58 o 
  -3  13   2     1655.56     1800.21    142.67 o 
  -1  13   2     3336.53     3508.50    142.17 o 
   1  13   2    24490.40    25631.11    372.94 o 
   3  13   2    25787.07    26962.01    448.77 o 
   5  13   2     3979.31     3917.69    142.70 o 
   7  13   2       65.19      168.99     63.46 o 
   9  13   2     2822.01     2736.97    130.81 o 
  11  13   2     3558.53     3943.69    177.99 o 
  13  13   2      495.29      549.95    169.50 o 
  15  13   2     2009.18     1791.45    146.34 o 
  17  13   2     1682.24     1837.60    189.15 o 
  19  13   2      254.93      269.29    177.84 o 
 -18  14   2        3.93       23.66    121.20 o 
 -16  14   2     1826.59     1426.64    171.52 o 
 -14  14   2     1287.80     1468.92    163.23 o 
 -12  14   2     1264.77     1279.78    164.71 o 
 -10  14   2    10863.72    10721.75    373.72 o 
  -8  14   2     2173.46     2393.04    139.27 o 
  -6  14   2      604.69      505.85     89.43 o 
  -4  14   2      468.44      541.35    100.15 o 
  -2  14   2     3185.44     3399.16    133.98 o 
   0  14   2     7903.06     8374.67    209.53 o 
   2  14   2     2615.19     2581.50    121.75 o 
   4  14   2     4378.58     4299.38    317.91 o 
   6  14   2    14880.06    14948.04    384.42 o 
   8  14   2     1165.49      992.62     95.74 o 
  10  14   2     1091.09     1137.64    117.27 o 
  12  14   2      200.60      215.91     94.16 o 
  14  14   2       27.77       42.19     91.35 o 
  16  14   2      335.63      214.95    130.90 o 
 -15  15   2       31.47       31.97    195.82 o 
 -13  15   2     3166.13     2732.96    355.00 o 
 -11  15   2     2057.12     2108.51    313.04 o 
  -9  15   2     2048.86     2237.08    144.29 o 
  -7  15   2     1841.28     1758.13    128.28 o 
  -5  15   2     1444.18     1211.45    219.80 o 
  -3  15   2     1211.23     1306.15    286.40 o 
  -1  15   2     2083.72     2404.70    235.23 o 
   1  15   2       19.02      -42.63     65.75 o 
   3  15   2     5319.64     5520.47    178.98 o 
   5  15   2      240.81      193.41     72.72 o 
   7  15   2     2274.88     2850.18    227.12 o 
   9  15   2     1442.33     1773.94    238.45 o 
  11  15   2      289.83      467.54    150.70 o 
  13  15   2        2.18      -63.00     83.80 o 
  15  15   2      269.71      241.49    117.50 o 
 -12  16   2      445.93      583.09    116.92 o 
 -10  16   2      121.69      119.09    133.88 o 
  -8  16   2     1362.68     1172.52    122.26 o 
  -6  16   2     3332.64     3613.63    171.81 o 
  -4  16   2     2136.45     1856.92    159.85 o 
  -2  16   2    13145.61    12792.16    504.87 o 
   0  16   2     1964.21     2471.05    222.46 o 
   2  16   2     1530.04     1676.79    219.13 o 
   4  16   2     1684.48     1728.60    136.11 o 
   6  16   2      866.34      838.23    129.56 o 
   8  16   2     3732.84     4083.47    258.54 o 
  10  16   2      683.67      723.37    159.18 o 
  12  16   2     1162.97     1068.38    184.16 o 
  -9  17   2       73.98       86.45    121.54 o 
  -7  17   2      176.07      128.76     94.51 o 
  -5  17   2      243.92      124.37     88.53 o 
  -3  17   2      377.08      309.05    143.87 o 
  -1  17   2      475.49      659.39    155.86 o 
   1  17   2        8.90      -25.31    110.56 o 
   3  17   2      627.93      604.10    109.71 o 
   5  17   2        4.27      -10.66    122.55 o 
   7  17   2     1876.24     1851.87    171.55 o 
 -27   1   3       62.63       29.95     86.09 o 
 -25   1   3      389.32      466.49    107.38 o 
 -23   1   3       15.28      122.43     84.76 o 
 -21   1   3     4331.04     4271.14    193.93 o 
 -19   1   3     5992.73     5600.66    167.55 o 
 -17   1   3        3.06      -16.95     33.84 o 
 -15   1   3    41683.61    40284.53    516.65 o 
 -13   1   3     7430.48     6544.51    126.90 o 
 -11   1   3      263.68      190.89     27.14 o 
  -9   1   3    26564.79    26336.06    331.52 o 
  -7   1   3    36915.06    36791.60    435.93 o 
  -5   1   3    63941.59    63201.66    827.65 o 
  -3   1   3    80949.19    84133.38   1081.61 o 
  -1   1   3    37482.65    37581.16    446.25 o 
   1   1   3   186806.39   185804.16   2027.79 o 
   3   1   3     4976.08     4221.40     81.46 o 
   5   1   3    95232.38    94841.79   1261.34 o 
   7   1   3     9810.49    10543.46    156.06 o 
   9   1   3    38768.16    37940.63    467.68 o 
  11   1   3    47383.69    45639.50    562.79 o 
  13   1   3     6967.95     6945.86    140.43 o 
  15   1   3    14707.88    15287.72    245.99 o 
  17   1   3     8752.34     9611.15    188.64 o 
  19   1   3      275.27      202.85     50.74 o 
  21   1   3     1482.57     1638.37    174.86 o 
  23   1   3      442.27      312.17     90.89 o 
  25   1   3      122.34      143.87    126.55 o 
  27   1   3      572.22      591.45    173.17 o 
 -28   2   3       57.26       71.93    142.53 o 
 -26   2   3     5175.55     5676.34    252.43 o 
 -24   2   3     2254.15     2117.42    179.83 o 
 -22   2   3      565.84      339.69     92.61 o 
 -20   2   3     4303.27     4617.01    250.88 o 
 -18   2   3      410.64      523.11    103.83 o 
 -16   2   3      869.48      907.09     70.20 o 
 -14   2   3    24754.72    24709.54    339.08 o 
 -12   2   3     3035.89     3059.60     78.40 o 
 -10   2   3    44637.35    42858.98    592.60 o 
  -8   2   3    52061.95    50437.20    840.30 o 
  -6   2   3    15041.45    14453.08    270.96 o 
  -4   2   3    60356.89    62865.82    823.44 o 
  -2   2   3    18435.42    20223.19    214.98 o 
   0   2   3    22586.90    24366.87    256.32 o 
   2   2   3   141255.41   139545.39   2927.30 o 
   4   2   3   139315.03   140102.56   1788.47 o 
   6   2   3    44242.08    40215.04    589.70 o 
   8   2   3      412.65      357.59     29.57 o 
  10   2   3    24775.05    23631.74    316.26 o 
  12   2   3    17820.07    17687.00    259.26 o 
  14   2   3     1081.39     1212.03     83.45 o 
  16   2   3      100.51      129.73     41.91 o 
  18   2   3      482.85      491.81     80.83 o 
  20   2   3      937.80     1082.31    125.11 o 
  22   2   3     1344.29     1392.77    144.53 o 
  24   2   3        0.71      -50.62    119.22 o 
  26   2   3     1242.34     1149.60    191.82 o 
 -27   3   3      561.10      486.22    171.84 o 
 -25   3   3      178.78      283.74    147.86 o 
 -23   3   3      970.08      969.99     97.55 o 
 -21   3   3       72.96       20.43     60.60 o 
 -19   3   3      818.40      607.87     75.04 o 
 -17   3   3       71.75       33.88     46.88 o 
 -15   3   3     5400.20     5316.63    201.63 o 
 -13   3   3     1061.73      829.64     51.91 o 
 -11   3   3      644.56      355.70     28.05 o 
  -9   3   3    24860.51    25188.53    379.34 o 
  -7   3   3    19611.12    17540.12    272.62 o 
  -5   3   3     2752.87     2648.74     68.66 o 
  -3   3   3    48159.44    51037.63    589.90 o 
  -1   3   3     3705.13     3947.74     72.08 o 
   1   3   3    14912.28    15611.67    230.86 o 
   3   3   3    62151.29    66019.84    864.84 o 
   5   3   3    26024.07    28651.50    484.91 o 
   7   3   3    18802.89    18376.16    199.59 o 
   9   3   3    20053.66    19585.04    240.64 o 
  11   3   3      231.04      254.30     53.64 o 
  13   3   3      103.61       67.10     49.41 o 
  15   3   3     1450.00     1499.79     84.60 o 
  17   3   3      723.73      758.99     61.05 o 
  19   3   3     1204.30     1125.07    113.96 o 
  21   3   3      365.51      397.84    100.05 o 
  23   3   3     1111.73     1334.76    136.99 o 
  25   3   3      107.61      202.17     96.38 o 
  27   3   3        2.09      -27.97    142.53 o 
 -28   4   3      822.54      608.77    189.16 o 
 -26   4   3      927.35      939.13    194.49 o 
 -24   4   3      341.24      383.17    144.53 o 
 -22   4   3      430.79      283.94     95.12 o 
 -20   4   3        4.30      -62.90     51.38 o 
 -18   4   3    16558.62    16204.09    355.84 o 
 -16   4   3    11852.48    12061.65    251.00 o 
 -14   4   3     6682.46     7246.66    173.15 o 
 -12   4   3    24801.29    25808.14    407.67 o 
 -10   4   3     8805.40     7688.95    160.26 o 
  -8   4   3     5739.13     5829.26    127.09 o 
  -6   4   3     1523.77     1359.69     40.59 o 
  -4   4   3    36518.50    37925.45    363.77 o 
  -2   4   3   127743.39   135266.31   1231.19 o 
   0   4   3    50190.23    54582.55    822.73 o 
   2   4   3      115.18      323.88     96.75 o 
   4   4   3     8383.89     8261.60    147.69 o 
   6   4   3    35444.45    35055.94    417.16 o 
   8   4   3     7849.87     7811.48    107.01 o 
  10   4   3      320.93      169.27     27.16 o 
  12   4   3    13307.66    13052.72    207.27 o 
  14   4   3    30431.15    31289.14    420.91 o 
  16   4   3     2721.73     2720.03    148.79 o 
  18   4   3     1474.35     1411.16    126.48 o 
  20   4   3     2264.28     2290.03    155.87 o 
  22   4   3      175.24      235.60     98.41 o 
  24   4   3      161.68      108.27     97.91 o 
  26   4   3       26.81       24.37    103.64 o 
 -27   5   3      476.26      544.83    175.84 o 
 -25   5   3       10.62        3.71     97.49 o 
 -23   5   3      102.85      -89.73     80.98 o 
 -21   5   3      587.98      806.03    116.70 o 
 -19   5   3     2088.08     2275.69    179.17 o 
 -17   5   3      740.02      816.97    101.19 o 
 -15   5   3     3388.41     3446.26    185.22 o 
 -13   5   3     2351.44     2280.33     94.03 o 
 -11   5   3     3786.50     3714.29    110.15 o 
  -9   5   3      353.66      399.34     32.16 o 
  -7   5   3     1487.16     1484.29     54.12 o 
  -5   5   3      158.83      215.58     18.04 o 
  -3   5   3     1635.05     1710.09     54.66 o 
  -1   5   3    55211.84    64303.24    954.63 o 
   1   5   3     2228.67     2573.12     81.20 o 
   3   5   3     3757.84     3509.37     86.87 o 
   5   5   3     5057.50     5182.04    156.09 o 
   7   5   3        8.64        6.67     16.38 o 
   9   5   3    17122.00    17568.20    227.80 o 
  11   5   3     6190.32     6088.18    131.05 o 
  13   5   3       46.04       26.01     56.99 o 
  15   5   3       91.93       65.97     65.75 o 
  17   5   3        3.76       26.73     70.18 o 
  19   5   3      304.65      346.10     94.63 o 
  21   5   3      119.52       14.37     91.25 o 
  23   5   3        3.09       41.34    151.19 o 
  25   5   3      665.34      556.31    131.20 o 
 -26   6   3       86.82      275.24    143.20 o 
 -24   6   3      245.41      214.69    123.22 o 
 -22   6   3     1272.57     1201.81    142.98 o 
 -20   6   3        7.59     -104.17     69.45 o 
 -18   6   3    13794.98    13123.76    366.84 o 
 -16   6   3     6718.20     6520.30    462.90 o 
 -14   6   3      489.39      486.02     57.50 o 
 -12   6   3    15876.91    16891.96    299.51 o 
 -10   6   3     4579.32     4679.20     99.41 o 
  -8   6   3    24719.60    24778.24    292.06 o 
  -6   6   3    21147.79    21627.35    256.16 o 
  -4   6   3    30943.70    33511.03    334.68 o 
  -2   6   3   132100.38   137943.31   1751.28 o 
   0   6   3    10073.35    10582.26    155.61 o 
   2   6   3     3145.88     2756.25     84.81 o 
   4   6   3    35579.50    35625.56    505.96 o 
   6   6   3    15343.60    15253.14    252.17 o 
   8   6   3       35.35       37.00     25.91 o 
  10   6   3      127.15       47.61     29.34 o 
  12   6   3     2788.27     2548.97     87.33 o 
  14   6   3    13334.12    13757.40    360.53 o 
  16   6   3      418.57      550.26    109.90 o 
  18   6   3     1079.68      936.54    118.68 o 
  20   6   3     1034.96     1224.67    135.60 o 
  22   6   3       58.97       26.87     93.24 o 
  24   6   3       14.71     -146.23     97.49 o 
  26   6   3        6.42      -44.35    107.85 o 
 -25   7   3       42.16      119.10    106.74 o 
 -23   7   3     1069.63     1644.04    501.54 o 
 -21   7   3     2448.60     3037.81    190.77 o 
 -19   7   3     1139.29     1088.45    129.08 o 
 -17   7   3      392.55      323.69     88.96 o 
 -15   7   3      202.48      119.66     92.58 o 
 -13   7   3    32378.52    31749.08    750.64 o 
 -11   7   3    26340.28    27594.03    485.87 o 
  -9   7   3     7188.93     6706.24    115.68 o 
  -7   7   3    92517.13    92737.63    956.97 o 
  -5   7   3      845.37      698.27     34.96 o 
  -3   7   3     4144.10     3046.03     66.66 o 
  -1   7   3     4715.60     5682.48    106.23 o 
   1   7   3      165.31      344.39     28.02 o 
   3   7   3    42330.34    46498.22    649.07 o 
   5   7   3    11727.01    11509.26    207.36 o 
   7   7   3    22448.48    24291.74    328.92 o 
   9   7   3    66249.59    66395.03    918.68 o 
  11   7   3     1226.95      992.25     52.41 o 
  13   7   3     4013.92     4126.21    151.55 o 
  15   7   3      392.82      629.22    107.23 o 
  17   7   3      447.52      440.49    102.66 o 
  19   7   3     1361.63     1413.63    142.42 o 
  21   7   3      266.61      348.56    108.79 o 
  23   7   3     1068.17     1259.91    153.83 o 
  25   7   3     1270.41     1523.59    176.13 o 
 -24   8   3      148.06      -33.85    100.86 o 
 -22   8   3      118.28       43.80     92.18 o 
 -20   8   3      412.15      523.90    112.64 o 
 -18   8   3      952.27     1214.65    134.07 o 
 -16   8   3     2773.01     2894.80    172.70 o 
 -14   8   3     4416.02     4295.23    282.41 o 
 -12   8   3     4356.30     4822.57    237.11 o 
 -10   8   3    15367.12    15125.37    271.37 o 
  -8   8   3     4740.63     4799.60     95.95 o 
  -6   8   3    16131.72    15394.46    234.11 o 
  -4   8   3    10907.22    11617.75    178.34 o 
  -2   8   3    19469.75    20679.42    248.62 o 
   0   8   3    13926.86    15674.98    224.00 o 
   2   8   3    33997.43    38416.70    555.52 o 
   4   8   3     1401.10     1279.02     65.89 o 
   6   8   3    28250.37    30204.14    454.60 o 
   8   8   3      309.01      209.66     36.40 o 
  10   8   3     6504.67     6677.44    128.57 o 
  12   8   3        8.41       -2.36     41.01 o 
  14   8   3     6013.97     5652.28    188.22 o 
  16   8   3      231.68      160.44    125.88 o 
  18   8   3     4442.18     4376.85    219.17 o 
  20   8   3      414.45      364.53    111.71 o 
  22   8   3       76.29      148.37    183.16 o 
  24   8   3       15.62      -61.94    111.50 o 
 -25   9   3        1.60      -16.34    113.40 o 
 -23   9   3       61.57       69.98    105.27 o 
 -21   9   3     3273.52     3272.57    208.60 o 
 -19   9   3     2626.45     2633.94    319.04 o 
 -17   9   3      393.19      356.39    101.98 o 
 -15   9   3     9325.31     9801.78    312.96 o 
 -13   9   3     3652.01     3736.27    184.30 o 
 -11   9   3     4211.98     4173.23    186.06 o 
  -9   9   3     2579.15     2997.86     94.82 o 
  -7   9   3    12661.35    12738.39    211.97 o 
  -5   9   3    29038.29    29516.31    396.22 o 
  -3   9   3    25289.61    27414.39    320.99 o 
  -1   9   3    20023.07    22450.08    271.67 o 
   1   9   3    92953.45    99110.97   1322.68 o 
   3   9   3     3345.78     3104.39    104.03 o 
   5   9   3     3355.17     3483.49    129.06 o 
   7   9   3     3166.27     3199.09     93.08 o 
   9   9   3     3316.61     3414.93    123.87 o 
  11   9   3     8956.50     8075.35    178.11 o 
  13   9   3     1737.19     1804.94    152.09 o 
  15   9   3     3230.95     3033.97    181.31 o 
  17   9   3     3558.44     3898.02    210.07 o 
  19   9   3      166.39      181.20     98.22 o 
  21   9   3        4.26       16.90     94.41 o 
  23   9   3        0.78     -121.37    106.21 o 
 -24  10   3      244.65      175.05    126.41 o 
 -22  10   3       13.38      -12.01    224.46 o 
 -20  10   3      510.70      411.52    124.80 o 
 -18  10   3     1438.18     1460.87    317.71 o 
 -16  10   3     1609.74     1735.55    151.75 o 
 -14  10   3       16.60       36.43    102.57 o 
 -12  10   3    10952.59    10827.20    321.49 o 
 -10  10   3      261.78      501.80    126.94 o 
  -8  10   3        8.92       24.09     35.60 o 
  -6  10   3     1476.00     1452.52     68.10 o 
  -4  10   3    11049.91    12060.90    199.68 o 
  -2  10   3    11286.75    12325.59    177.28 o 
   0  10   3    11228.56    12638.73    205.69 o 
   2  10   3       29.78       35.22     45.70 o 
   4  10   3     1427.93     1509.98     80.85 o 
   6  10   3      808.92      783.27     74.73 o 
   8  10   3      317.84      326.30     58.72 o 
  10  10   3      474.64      388.18     83.64 o 
  12  10   3     2420.79     2561.67    107.71 o 
  14  10   3     4513.02     4851.15    151.75 o 
  16  10   3      161.29      132.87     99.24 o 
  18  10   3       38.97      -37.85     86.74 o 
  20  10   3      332.12      310.52    116.79 o 
  22  10   3      202.82      139.63    116.07 o 
 -21  11   3      971.53     1032.42    182.50 o 
 -19  11   3     2653.71     2894.41    204.80 o 
 -17  11   3       34.26      105.92     94.41 o 
 -15  11   3      362.62      181.53     99.91 o 
 -13  11   3      382.15      412.44    102.79 o 
 -11  11   3       64.67      -34.18     57.48 o 
  -9  11   3      775.01      887.64     88.36 o 
  -7  11   3      826.05      755.10     60.05 o 
  -5  11   3    15452.02    15428.29    249.57 o 
  -3  11   3     6136.65     6178.12    157.77 o 
  -1  11   3      666.09      803.38     70.72 o 
   1  11   3     9223.23     9424.48    208.62 o 
   3  11   3      940.66     1004.00    112.31 o 
   5  11   3     1794.06     1919.10    138.30 o 
   7  11   3     1042.97     1105.93    159.43 o 
   9  11   3      370.24      425.61    103.46 o 
  11  11   3     1419.78     1480.03     89.64 o 
  13  11   3      173.93      120.30     59.28 o 
  15  11   3     1407.27     1272.81     97.61 o 
  17  11   3     1910.45     1902.73    182.50 o 
  19  11   3      301.02      204.63    124.55 o 
  21  11   3      449.10      561.31    141.77 o 
 -20  12   3      886.32      684.48    146.76 o 
 -18  12   3      185.73       24.28    106.57 o 
 -16  12   3     1080.56      818.65    133.14 o 
 -14  12   3     2249.91     1981.50    269.75 o 
 -12  12   3      787.68      691.14     95.88 o 
 -10  12   3    17553.09    17661.62    370.95 o 
  -8  12   3    12823.61    13453.27    343.27 o 
  -6  12   3     1778.57     1808.99    109.29 o 
  -4  12   3    15483.78    15919.98    297.00 o 
  -2  12   3     2504.18     2585.01    200.77 o 
   0  12   3     3283.73     3786.30    200.54 o 
   2  12   3      300.96      118.82     95.51 o 
   4  12   3     8044.31     8891.11    212.01 o 
   6  12   3    15199.16    15395.54    335.44 o 
   8  12   3     2336.32     2534.99    147.57 o 
  10  12   3     7421.95     7036.27    181.38 o 
  12  12   3     4527.30     4724.81    172.70 o 
  14  12   3      473.75      497.29    117.53 o 
  16  12   3        1.20       44.69    161.18 o 
  18  12   3      104.18      129.53    113.93 o 
  20  12   3      394.99      304.73    129.70 o 
 -19  13   3      640.70      513.54    144.32 o 
 -17  13   3      137.21       93.66    109.67 o 
 -15  13   3     5360.14     5774.69    268.17 o 
 -13  13   3      969.62      835.46    129.83 o 
 -11  13   3      402.70      419.81     89.48 o 
  -9  13   3        2.64      -21.10     88.98 o 
  -7  13   3      580.33      571.90     85.72 o 
  -5  13   3     1863.52     1922.30    130.95 o 
  -3  13   3     1780.29     1865.72    100.79 o 
  -1  13   3     7400.80     7692.75    191.49 o 
   1  13   3    10605.39    10919.85    208.61 o 
   3  13   3      692.79      786.11    177.84 o 
   5  13   3     2814.81     2594.13    122.21 o 
   7  13   3      669.29      633.11     79.53 o 
   9  13   3       51.79       39.23     63.85 o 
  11  13   3     2616.46     2448.90    119.11 o 
  13  13   3     1176.72     1173.82    133.81 o 
  15  13   3     1536.47     1456.36    139.74 o 
  17  13   3      679.87      675.55    144.47 o 
 -18  14   3     1177.21      926.93    162.92 o 
 -16  14   3     2121.99     2310.17    198.77 o 
 -14  14   3      776.84      634.11    129.14 o 
 -12  14   3     3324.88     2999.33    213.60 o 
 -10  14   3     1123.96      931.70    109.27 o 
  -8  14   3      596.92      583.68     93.34 o 
  -6  14   3     1162.44      922.88     99.19 o 
  -4  14   3      525.75      543.67    101.52 o 
  -2  14   3     9044.30     9078.68    253.48 o 
   0  14   3     4475.50     4221.03    148.51 o 
   2  14   3     7130.34     7254.82    196.14 o 
   4  14   3     9628.60     9517.60    231.17 o 
   6  14   3      510.37      560.98    102.59 o 
   8  14   3      751.96      816.09     94.94 o 
  10  14   3       12.77       57.00     60.10 o 
  12  14   3      977.54     1244.71    170.93 o 
  14  14   3     2493.91     2484.96    194.49 o 
  16  14   3      228.95      143.13    108.81 o 
 -15  15   3     1378.14     1324.11    263.76 o 
 -13  15   3     1842.61     1486.62    255.76 o 
 -11  15   3     1774.58     1737.44    149.23 o 
  -9  15   3      401.21      490.15     94.91 o 
  -7  15   3     3024.05     2961.63    155.09 o 
  -5  15   3     4625.77     4027.71    169.34 o 
  -3  15   3        0.31       26.04    116.56 o 
  -1  15   3     3650.47     3751.99    208.47 o 
   1  15   3     9697.75     9618.83    282.46 o 
   3  15   3     4043.82     3990.81    182.62 o 
   5  15   3        1.40      -81.36     62.30 o 
   7  15   3     1053.69     1007.81    122.24 o 
   9  15   3     2008.51     2602.92    291.73 o 
  11  15   3      361.51      416.38    102.87 o 
  13  15   3        8.53       88.24     98.98 o 
 -12  16   3        1.70      107.82    112.74 o 
 -10  16   3      324.74      367.75     98.86 o 
  -8  16   3       56.98       17.43     81.92 o 
  -6  16   3     1190.96     1123.54    144.25 o 
  -4  16   3      304.57      294.58     88.67 o 
  -2  16   3      894.11      779.28    163.85 o 
   0  16   3      175.44      185.16    134.54 o 
   2  16   3      726.79      637.32    104.50 o 
   4  16   3      682.73      619.24    104.95 o 
   6  16   3      756.79      801.17    100.34 o 
   8  16   3       28.71        4.00    174.51 o 
  10  16   3      292.39      256.40    148.25 o 
  -7  17   3     8435.28     8460.26    271.08 o 
  -5  17   3     2442.43     2504.95    156.80 o 
  -3  17   3      112.44      221.85    121.89 o 
  -1  17   3       49.77      -85.25    118.56 o 
   1  17   3      341.34      227.79    138.54 o 
   3  17   3     3664.60     3788.49    266.42 o 
   5  17   3     2071.14     1902.24    219.80 o 
   7  17   3     1431.63     1250.32    155.33 o 
 -28   0   4      112.60      309.05    158.52 o 
 -26   0   4      105.12      173.17    141.20 o 
 -24   0   4     1809.89     2106.05    223.79 o 
 -22   0   4      964.87      889.84    161.18 o 
 -20   0   4     1497.29     1286.81    166.51 o 
 -18   0   4     1414.32     1320.59     97.94 o 
 -16   0   4     1520.31     1545.33     99.12 o 
 -14   0   4      327.94      479.83    122.55 o 
 -12   0   4     4186.46     3740.59    279.07 o 
 -10   0   4   230769.34   234942.92   3692.02 o 
  -8   0   4    66193.42    62504.16   1543.91 o 
  -6   0   4    53358.98    51094.94   1135.61 o 
  -4   0   4   204242.17   197309.22   7798.12 o 
  -2   0   4    37887.96    36091.12    468.92 o 
   0   0   4    82280.13    78159.09    991.54 o 
   2   0   4    16293.98    15981.21    410.29 o 
   4   0   4  1460422.50  1331706.00  29689.85 o 
   6   0   4   232915.23   217928.94   4903.46 o 
   8   0   4    57150.64    55078.55   1041.70 o 
  10   0   4    31264.07    27217.94    504.66 o 
  12   0   4    43227.62    42644.25    827.24 o 
  14   0   4      754.08      916.43     82.42 o 
  16   0   4     2557.48     3199.17    145.02 o 
  18   0   4     1295.86      975.95    242.44 o 
  20   0   4     1961.60     1898.09    134.66 o 
  22   0   4     1888.93     1739.72    194.49 o 
  24   0   4      203.12      217.13    133.21 o 
 -29   1   4       20.38        1.40     98.43 o 
 -27   1   4      374.65      442.87    117.20 o 
 -25   1   4        4.97       -7.38     81.44 o 
 -23   1   4      215.17      242.85     89.71 o 
 -21   1   4      371.29      413.66     90.86 o 
 -19   1   4     4081.61     3762.82    137.39 o 
 -17   1   4       27.55       29.78     43.97 o 
 -15   1   4    36695.86    36043.17    597.97 o 
 -13   1   4    16438.78    16578.19    242.98 o 
 -11   1   4    15398.83    15698.61    223.37 o 
  -9   1   4    12012.56    11775.48    170.11 o 
  -7   1   4      721.69      783.50     31.80 o 
  -5   1   4     6946.48     6571.63     97.50 o 
  -3   1   4   172481.78   168251.83   1923.06 o 
  -1   1   4      282.04      343.81     15.47 o 
   1   1   4   229304.13   215246.11   2716.93 o 
   3   1   4   123562.88   121302.93   1551.72 o 
   5   1   4    39375.75    34149.09    592.37 o 
   7   1   4     3547.86     3604.86     90.16 o 
   9   1   4     7969.51     6808.49    123.47 o 
  11   1   4     1996.60     2240.25     73.04 o 
  13   1   4     2256.44     2067.20     75.76 o 
  15   1   4       25.64       15.82     35.42 o 
  17   1   4     3519.51     3751.02    113.85 o 
  19   1   4      146.68      143.22     50.04 o 
  21   1   4     1306.91     1528.68    103.79 o 
  23   1   4        3.12      -33.39     79.59 o 
  25   1   4      222.79      245.11    135.87 o 
  27   1   4       86.46     -127.88    130.55 o 
 -28   2   4      480.36      488.88    178.50 o 
 -26   2   4      861.82     1072.50    140.34 o 
 -24   2   4       21.90       71.25     88.00 o 
 -22   2   4      122.02       46.22     75.82 o 
 -20   2   4       23.40      -73.31     48.88 o 
 -18   2   4     3261.44     3095.21    204.26 o 
 -16   2   4     4350.19     4492.89    138.19 o 
 -14   2   4      293.83      319.87     36.54 o 
 -12   2   4     9752.39     9675.25    161.38 o 
 -10   2   4    21419.12    22996.34    298.56 o 
  -8   2   4     1319.86     1183.51     43.26 o 
  -6   2   4      463.05      463.35     56.47 o 
  -4   2   4     9508.15     9264.40    126.87 o 
  -2   2   4     4992.65     4322.08     62.37 o 
   0   2   4     5844.90     5540.36     68.52 o 
   2   2   4      545.78      565.13     30.83 o 
   4   2   4   256511.03   248162.58   3158.07 o 
   6   2   4     2634.59     2580.78     61.96 o 
   8   2   4     4011.20     3970.43     76.58 o 
  10   2   4     3917.36     3829.62     90.99 o 
  12   2   4     5464.51     5555.07    120.87 o 
  14   2   4     4721.34     4523.93    113.50 o 
  16   2   4      293.94      354.06     48.38 o 
  18   2   4     4834.88     4598.80    131.36 o 
  20   2   4     2302.92     2484.11    154.47 o 
  22   2   4       29.17      -49.41     71.63 o 
  24   2   4       52.28      112.02     92.61 o 
  26   2   4       20.28      -86.59    122.55 o 
 -27   3   4       13.85       45.29    147.86 o 
 -25   3   4      148.13      100.31     90.89 o 
 -23   3   4     1481.83     1618.19    221.79 o 
 -21   3   4      477.70      384.30     74.57 o 
 -19   3   4     3503.34     3399.96    134.73 o 
 -17   3   4       32.71       20.73     44.83 o 
 -15   3   4     7836.31     6960.01    172.03 o 
 -13   3   4    30765.76    30397.63    393.76 o 
 -11   3   4      436.80      447.75    120.29 o 
  -9   3   4    52240.12    52207.81    722.23 o 
  -7   3   4    38265.17    38823.20    542.44 o 
  -5   3   4    15580.70    16281.85    249.10 o 
  -3   3   4     8172.55     8105.99    155.98 o 
  -1   3   4    18581.42    19168.32    194.67 o 
   1   3   4    66238.05    66154.37    671.42 o 
   3   3   4    18998.11    19041.49    282.92 o 
   5   3   4    23187.22    24372.96    301.39 o 
   7   3   4    24835.93    23946.80    304.36 o 
   9   3   4    16033.43    16083.96    216.08 o 
  11   3   4     4067.82     4016.93     97.53 o 
  13   3   4      841.71      695.46     51.22 o 
  15   3   4     5463.75     5698.31    145.17 o 
  17   3   4     4617.86     5264.52    182.75 o 
  19   3   4      285.34      265.89     84.52 o 
  21   3   4     1137.65     1404.11    131.40 o 
  23   3   4       40.65      151.62     90.89 o 
  25   3   4      139.72       74.60    103.61 o 
  27   3   4       23.95      -21.31    135.87 o 
 -28   4   4      253.02      242.44    163.85 o 
 -26   4   4      175.60      125.22    145.20 o 
 -24   4   4      258.37      263.76    143.87 o 
 -22   4   4     1025.29      780.36     90.76 o 
 -20   4   4      781.68      678.29     80.59 o 
 -18   4   4      323.27      158.69     58.76 o 
 -16   4   4     2296.32     2229.73    148.15 o 
 -14   4   4     2682.61     2492.87    135.20 o 
 -12   4   4    20279.36    21582.48    354.90 o 
 -10   4   4     5017.28     5123.26    125.04 o 
  -8   4   4     7991.33     7639.50    449.01 o 
  -6   4   4     9368.88     9817.63    186.18 o 
  -4   4   4      100.77      126.86     14.87 o 
  -2   4   4      945.83     1501.76     36.82 o 
   0   4   4    15219.96    15989.97    277.26 o 
   2   4   4     6873.74     6780.34    111.36 o 
   4   4   4     1815.71     1773.36     62.45 o 
   6   4   4      406.76      618.61     30.91 o 
   8   4   4     8336.86     8735.34    139.80 o 
  10   4   4    15882.80    15975.51    285.24 o 
  12   4   4     3364.83     3566.25     94.76 o 
  14   4   4     1090.12     1242.63     77.59 o 
  16   4   4     2155.06     2602.09    114.51 o 
  18   4   4     1049.80      986.97    175.17 o 
  20   4   4      292.31      478.39    153.86 o 
  22   4   4      212.05      196.02    117.89 o 
  24   4   4      143.45       61.26     99.29 o 
  26   4   4      133.03      112.45    135.21 o 
 -27   5   4      767.77      977.76    209.14 o 
 -25   5   4        2.20       -6.66    115.89 o 
 -23   5   4     5379.75     5297.91    424.27 o 
 -21   5   4     8782.22     9406.49    310.73 o 
 -19   5   4      687.16      696.15     81.27 o 
 -17   5   4    10472.21    11198.26    248.51 o 
 -15   5   4       24.15      -37.79     49.72 o 
 -13   5   4    10010.25     9362.00    201.47 o 
 -11   5   4    26830.65    27000.13    422.22 o 
  -9   5   4    13688.63    13714.60    241.51 o 
  -7   5   4   120530.72   117338.39   1381.86 o 
  -5   5   4    97639.41   102994.46    949.81 o 
  -3   5   4      751.22      371.38     26.55 o 
  -1   5   4    17705.80    18137.84    316.66 o 
   1   5   4    15738.48    16633.30    261.12 o 
   3   5   4     1068.29      941.95     40.88 o 
   5   5   4     5451.38     6247.71    132.25 o 
   7   5   4    19399.49    19428.83    308.57 o 
   9   5   4    32695.28    34460.05    399.59 o 
  11   5   4      310.45      263.88     39.71 o 
  13   5   4    22101.66    22783.40    387.13 o 
  15   5   4     5231.35     5191.99    217.80 o 
  17   5   4       41.48       60.07     71.51 o 
  19   5   4       67.00      126.27     84.93 o 
  21   5   4        9.71       24.04    173.84 o 
  23   5   4      360.29      393.25    203.81 o 
  25   5   4     1173.84     1466.88    167.18 o 
 -26   6   4      112.37      218.60    115.85 o 
 -24   6   4       10.66      -64.18    196.48 o 
 -22   6   4      770.08      791.40    127.64 o 
 -20   6   4     2917.77     3325.41    189.76 o 
 -18   6   4     1375.28     1566.26    303.72 o 
 -16   6   4    13732.84    14445.79    288.79 o 
 -14   6   4      384.86      303.64     52.08 o 
 -12   6   4    22131.20    21972.05    450.78 o 
 -10   6   4     3875.91     4001.42     90.88 o 
  -8   6   4      475.95      915.00     41.21 o 
  -6   6   4      500.00      431.98     23.94 o 
  -4   6   4     3963.78     4255.14     64.72 o 
  -2   6   4    45190.31    46700.51    889.34 o 
   0   6   4    16632.64    16687.38    222.78 o 
   2   6   4    42470.89    46884.17    649.37 o 
   4   6   4    95234.10    97273.09   1384.13 o 
   6   6   4     9981.87     9331.41    190.57 o 
   8   6   4       55.66       43.54     31.99 o 
  10   6   4     3103.04     2981.99     81.07 o 
  12   6   4        8.33      -24.58     33.42 o 
  14   6   4     6498.43     6634.94    334.36 o 
  16   6   4      123.25       40.59     73.77 o 
  18   6   4     4374.71     4630.05    212.65 o 
  20   6   4      730.74     1183.71    145.20 o 
  22   6   4      314.56      213.94    207.81 o 
  24   6   4      232.62      353.59    125.01 o 
 -25   7   4        0.95       41.66    105.94 o 
 -23   7   4       10.15        9.24     93.78 o 
 -21   7   4      767.26      551.17    123.89 o 
 -19   7   4      131.79       90.26     76.80 o 
 -17   7   4        1.26       -5.22     66.28 o 
 -15   7   4     2141.56     2012.02    139.25 o 
 -13   7   4     2545.15     2612.18    105.86 o 
 -11   7   4      164.21      174.77     34.45 o 
  -9   7   4      235.90      171.41     29.20 o 
  -7   7   4      178.84      170.32     27.33 o 
  -5   7   4     2135.38     2847.81    106.46 o 
  -3   7   4      599.12      932.49     35.58 o 
  -1   7   4      992.18     1100.12     46.47 o 
   1   7   4     4853.58     4748.64    108.44 o 
   3   7   4     3298.96     4228.98    113.29 o 
   5   7   4     1850.03     1589.99    154.04 o 
   7   7   4       23.26       51.93     32.37 o 
   9   7   4      354.92      361.20     43.38 o 
  11   7   4     4078.36     4352.09    103.43 o 
  13   7   4     2568.15     2596.26    123.37 o 
  15   7   4      143.38      149.44     77.57 o 
  17   7   4      171.48      242.68     85.92 o 
  19   7   4      816.85      869.42    125.96 o 
  21   7   4      436.05      548.79    262.42 o 
  23   7   4       28.18       21.89    103.89 o 
  25   7   4       12.53      -18.68    111.13 o 
 -26   8   4      417.34      472.08    227.79 o 
 -24   8   4       28.82     -114.38     90.93 o 
 -22   8   4        0.40       60.74     95.97 o 
 -20   8   4     1793.08     1725.49    156.23 o 
 -18   8   4     6717.69     7011.81    309.71 o 
 -16   8   4     5058.08     4904.62    358.34 o 
 -14   8   4      899.33      855.64    108.83 o 
 -12   8   4     9225.94     9493.40    280.65 o 
 -10   8   4    21907.66    21867.76    413.20 o 
  -8   8   4     3157.14     3185.66     86.38 o 
  -6   8   4      100.53      167.09     44.41 o 
  -4   8   4    26366.46    27934.53    297.48 o 
  -2   8   4    70612.57    75116.72    883.62 o 
   0   8   4      332.12      263.69     35.17 o 
   2   8   4    27556.41    29656.18    448.50 o 
   4   8   4    34248.07    34355.95    508.93 o 
   6   8   4    20323.23    19267.20    319.99 o 
   8   8   4      167.30      210.68     53.64 o 
  10   8   4     4358.11     3983.62    109.49 o 
  12   8   4     4872.98     4919.64    170.74 o 
  14   8   4     3642.12     3956.43    325.62 o 
  16   8   4       80.21      -19.38    105.24 o 
  18   8   4     4721.66     4800.99    431.60 o 
  20   8   4     1073.78     1130.90    144.73 o 
  22   8   4       32.62      -92.01    106.21 o 
  24   8   4        5.58       27.94    112.93 o 
 -25   9   4        8.69      -41.25    110.96 o 
 -23   9   4     1679.53     2169.09    192.29 o 
 -21   9   4       34.74       -6.65     89.95 o 
 -19   9   4      840.09      824.90    151.86 o 
 -17   9   4       44.15       45.94     85.78 o 
 -15   9   4      573.61      649.60    106.24 o 
 -13   9   4      440.92      366.14     97.24 o 
 -11   9   4     9817.91     9724.98    287.20 o 
  -9   9   4     2810.91     2871.87    222.89 o 
  -7   9   4    20379.39    20904.66    304.46 o 
  -5   9   4     3942.27     3904.51    110.93 o 
  -3   9   4    18779.96    20345.50    252.07 o 
  -1   9   4    10301.70    10543.24    173.09 o 
   1   9   4      874.56      879.98     63.43 o 
   3   9   4     2132.41     2636.64    125.18 o 
   5   9   4     7867.06     8212.84    154.10 o 
   7   9   4     2192.49     2545.03     87.58 o 
   9   9   4    11912.07    12282.16    302.44 o 
  11   9   4      150.77      115.40     50.04 o 
  13   9   4     8164.98     7846.74    185.80 o 
  15   9   4      950.32     1126.88    109.68 o 
  17   9   4       19.94        5.94     96.58 o 
  19   9   4       93.32       55.27     99.91 o 
  21   9   4      171.02       68.61    119.22 o 
  23   9   4        5.92     -147.46    103.50 o 
 -24  10   4     1274.69      985.95    213.14 o 
 -22  10   4        1.48     -141.87     94.58 o 
 -20  10   4     4920.01     4673.42    284.40 o 
 -18  10   4     1897.24     1822.31    162.84 o 
 -16  10   4      853.39      853.56    159.85 o 
 -14  10   4      737.52      782.91    114.35 o 
 -12  10   4     1433.38     1132.05    119.23 o 
 -10  10   4    13538.35    13751.98    300.82 o 
  -8  10   4    23392.01    24950.68    440.20 o 
  -6  10   4     6771.64     6685.24    129.15 o 
  -4  10   4    40024.53    40820.89    467.36 o 
  -2  10   4      899.50      808.18     52.02 o 
   0  10   4     4276.85     4173.48    223.55 o 
   2  10   4     1771.82     1739.24    158.99 o 
   4  10   4      478.17      295.31     51.44 o 
   6  10   4    25287.87    26095.27    421.56 o 
   8  10   4     6750.97     6524.46    177.75 o 
  10  10   4     4848.31     4818.44    157.33 o 
  12  10   4     4966.73     5162.57    151.21 o 
  14  10   4       54.67      -42.18     54.33 o 
  16  10   4     1433.61     1406.24    149.34 o 
  18  10   4       13.74       19.54    125.22 o 
  20  10   4      210.39      264.88    114.57 o 
  22  10   4      980.00      992.80    229.12 o 
 -21  11   4      172.38      -82.41    192.49 o 
 -19  11   4      914.75     1004.79    145.85 o 
 -17  11   4      926.70      748.83    128.75 o 
 -15  11   4    18943.67    19470.11    631.42 o 
 -13  11   4    15623.88    17241.95    448.03 o 
 -11  11   4     1181.52     1127.32    119.83 o 
  -9  11   4     7783.81     8379.87    223.78 o 
  -7  11   4      417.15      272.09     50.22 o 
  -5  11   4     3891.55     4100.73    116.77 o 
  -3  11   4     8997.44     9618.47    204.99 o 
  -1  11   4     3324.02     3643.78    130.55 o 
   1  11   4    36618.67    38471.68    584.57 o 
   3  11   4     8968.88     8939.48    203.72 o 
   5  11   4     2681.36     2547.69    107.51 o 
   7  11   4     1512.03     1593.31     95.99 o 
   9  11   4     1108.21      948.59    105.47 o 
  11  11   4      293.14      170.49     57.00 o 
  13  11   4       19.37      -49.18     52.43 o 
  15  11   4      936.72      989.73     91.92 o 
  17  11   4     2631.21     2577.68    193.21 o 
  19  11   4       90.67       46.50    127.88 o 
  21  11   4      953.58      885.00    161.13 o 
 -20  12   4       41.68       66.53    156.52 o 
 -18  12   4       23.15       77.41    101.77 o 
 -16  12   4      179.31      131.52     98.86 o 
 -14  12   4       27.13        8.78    126.55 o 
 -12  12   4      928.44      847.30    118.53 o 
 -10  12   4     1644.73     1667.23    115.98 o 
  -8  12   4       16.72      -31.68     59.36 o 
  -6  12   4      145.97      246.21     69.65 o 
  -4  12   4        7.65       66.71     45.01 o 
  -2  12   4       18.30       86.70     48.06 o 
   0  12   4     1679.31     1673.12     78.79 o 
   2  12   4     1274.24     1208.56    106.99 o 
   4  12   4     2624.34     2962.30    119.89 o 
   6  12   4      373.06      412.00     68.89 o 
   8  12   4     1077.34     1122.99     92.73 o 
  10  12   4       13.54      -79.27     52.85 o 
  12  12   4       23.97       57.96     61.66 o 
  14  12   4      608.02      634.87     97.87 o 
  16  12   4       30.80      122.42     88.25 o 
  18  12   4       40.94      109.15    153.19 o 
 -19  13   4      449.83      471.70    136.36 o 
 -17  13   4      368.68      405.73    141.20 o 
 -15  13   4     4070.76     4396.76    586.12 o 
 -13  13   4     3734.49     3602.65    205.01 o 
 -11  13   4      705.78      378.80    116.10 o 
  -9  13   4     3051.45     2888.95    145.39 o 
  -7  13   4     4972.15     5118.64    182.26 o 
  -5  13   4     1281.77     1164.10     97.11 o 
  -3  13   4      920.49      685.44     97.84 o 
  -1  13   4    13589.70    13272.97    269.80 o 
   1  13   4    16004.17    15783.58    266.26 o 
   3  13   4     1482.14     1416.43     94.62 o 
   5  13   4     3595.61     3803.40    145.53 o 
   7  13   4     8047.54     8557.03    321.11 o 
   9  13   4     5460.60     5615.68    186.35 o 
  11  13   4     1390.04     1402.47     98.82 o 
  13  13   4        0.89       42.56     65.15 o 
  15  13   4     1144.28     1011.95    127.15 o 
  17  13   4     1051.75      971.02    227.79 o 
 -18  14   4      198.59      189.83    144.53 o 
 -16  14   4       81.05       31.44    122.55 o 
 -14  14   4      571.94      458.24    190.49 o 
 -12  14   4      134.98      119.89    162.52 o 
 -10  14   4     3458.48     3292.75    163.44 o 
  -8  14   4     3279.99     3624.34    164.94 o 
  -6  14   4     2718.62     2595.49    138.59 o 
  -4  14   4    10598.41    10501.19    264.48 o 
  -2  14   4      762.79      637.04    103.54 o 
   0  14   4      328.10      238.87     67.92 o 
   2  14   4        4.82       69.74     70.89 o 
   4  14   4     1844.70     1650.40    130.65 o 
   6  14   4     1418.14     1561.10    106.88 o 
   8  14   4      147.73      270.46     77.07 o 
  10  14   4     4799.82     4688.25    197.31 o 
  12  14   4     4423.92     4468.32    304.04 o 
  14  14   4      210.76      198.47    154.17 o 
  16  14   4      264.39      385.09    119.20 o 
 -15  15   4      236.14       35.97    195.82 o 
 -13  15   4       64.02       -2.08    113.23 o 
 -11  15   4     1960.71     1838.44    140.69 o 
  -9  15   4       19.95       92.04     80.41 o 
  -7  15   4     6011.15     6040.52    212.59 o 
  -5  15   4      726.99      791.91     99.60 o 
  -3  15   4     4473.43     4591.57    177.71 o 
  -1  15   4     2024.08     1924.21    163.85 o 
   1  15   4      273.45      266.42    129.21 o 
   3  15   4      526.90      463.57     93.25 o 
   5  15   4     3167.67     3604.55    474.89 o 
   7  15   4       38.13       35.22     85.26 o 
   9  15   4     3460.24     4070.14    211.56 o 
  11  15   4      208.70      342.81    107.01 o 
  13  15   4      653.74      679.74    123.52 o 
 -12  16   4     4826.70     4687.97    252.63 o 
 -10  16   4     1053.70     1013.66    119.63 o 
  -8  16   4       75.33      113.11     86.84 o 
  -6  16   4       23.10       68.21     84.37 o 
  -4  16   4      881.60      765.74    120.83 o 
  -2  16   4     5077.92     5074.64    193.60 o 
   0  16   4     3613.52     3803.15    267.75 o 
   2  16   4     2513.77     2211.29    221.13 o 
   4  16   4     6253.34     6301.80    234.54 o 
   6  16   4      106.66       67.41     77.51 o 
   8  16   4      328.04      247.97    111.60 o 
  10  16   4       26.33      103.08    139.74 o 
  -7  17   4     2121.64     2408.76    158.56 o 
  -5  17   4      894.86      999.55    187.96 o 
  -3  17   4       26.92      -41.05     96.14 o 
  -1  17   4      121.85      414.08    117.76 o 
   1  17   4        2.10      -26.64    115.89 o 
   3  17   4        0.09      -33.30    117.22 o 
   5  17   4      134.37      118.56    130.55 o 
 -29   1   5      665.83      553.81    132.72 o 
 -27   1   5       24.43      148.91    103.83 o 
 -25   1   5      631.70      850.46    254.43 o 
 -23   1   5     9113.50     9661.12    312.66 o 
 -21   1   5     1216.15     1120.71    118.93 o 
 -19   1   5       10.74      -52.27     48.59 o 
 -17   1   5        3.06       -7.20     53.56 o 
 -15   1   5    20184.28    18570.91    285.72 o 
 -13   1   5    40746.30    40144.94    502.67 o 
 -11   1   5    12811.87    13386.59    266.30 o 
  -9   1   5   138023.58   137889.97   1549.43 o 
  -7   1   5    68494.05    68860.97    788.87 o 
  -5   1   5       28.96       80.74     14.86 o 
  -3   1   5     1767.64     1706.75     50.12 o 
  -1   1   5    24252.52    22942.35    319.26 o 
   1   1   5    42023.54    38569.35    445.18 o 
   3   1   5    64646.01    61061.30    804.66 o 
   5   1   5    69062.22    64662.25   1076.60 o 
   7   1   5    63931.23    62872.93    864.68 o 
   9   1   5     6197.91     6818.55    126.13 o 
  11   1   5      814.72      825.85     49.95 o 
  13   1   5      255.55      244.56     42.91 o 
  15   1   5     1248.10     1119.18     64.12 o 
  17   1   5     5224.70     5640.23    142.63 o 
  19   1   5      218.50      361.23     58.01 o 
  21   1   5      820.80      902.09     76.13 o 
  23   1   5     1513.17     1707.51    145.53 o 
  25   1   5        0.76       67.94    125.22 o 
 -28   2   5       66.50      236.75    104.87 o 
 -26   2   5        1.44       48.63     98.40 o 
 -24   2   5     3329.01     3328.96    192.62 o 
 -22   2   5      522.65      618.69    103.61 o 
 -20   2   5    12281.82    11617.83    263.19 o 
 -18   2   5    10916.56    11202.75    246.21 o 
 -16   2   5     4861.34     4591.04    140.18 o 
 -14   2   5    10409.92    10354.23    247.45 o 
 -12   2   5      778.87      751.52     40.92 o 
 -10   2   5    33226.18    37572.08    459.55 o 
  -8   2   5    43728.18    42683.77    582.69 o 
  -6   2   5     1932.36     1683.48     49.03 o 
  -4   2   5   151156.33   150349.88   1479.64 o 
  -2   2   5    20954.95    21211.38    231.05 o 
   0   2   5    50516.52    47471.49    485.39 o 
   2   2   5    17139.42    15896.07    203.60 o 
   4   2   5     2366.62     2507.11     71.15 o 
   6   2   5      126.42       86.58     25.47 o 
   8   2   5     1053.96      836.46     41.33 o 
  10   2   5     4698.61     4549.55    102.51 o 
  12   2   5    20653.08    20102.24    293.74 o 
  14   2   5        3.58      -16.38     33.82 o 
  16   2   5     7923.60     8484.83    204.38 o 
  18   2   5      187.33      196.66     50.29 o 
  20   2   5      314.82      436.55     98.16 o 
  22   2   5       38.26       60.43    119.22 o 
  24   2   5       14.51      -55.69     88.48 o 
  26   2   5      378.11      512.86    163.85 o 
 -27   3   5       71.87       21.31    143.87 o 
 -25   3   5      304.08      224.33     96.96 o 
 -23   3   5     3705.34     3234.31    400.30 o 
 -21   3   5     4316.06     4582.14    166.56 o 
 -19   3   5     1464.18     1547.72    106.40 o 
 -17   3   5     3434.91     3550.39    179.36 o 
 -15   3   5       42.51       22.13     39.89 o 
 -13   3   5     6834.69     7041.66    164.84 o 
 -11   3   5     9793.80     9276.67    279.11 o 
  -9   3   5       61.22       42.50     27.14 o 
  -7   3   5    46449.66    47131.83    650.34 o 
  -5   3   5      139.84      233.62     20.43 o 
  -3   3   5      243.88      214.68     24.93 o 
  -1   3   5     6021.72     5876.06     84.01 o 
   1   3   5      178.09      220.74     38.34 o 
   3   3   5     3143.61     3871.46     73.80 o 
   5   3   5     1005.04      987.94     56.09 o 
   7   3   5      167.44      231.62     27.11 o 
   9   3   5    11581.18    10812.99    172.38 o 
  11   3   5     8243.69     8001.22    148.53 o 
  13   3   5     6994.41     7618.86    151.23 o 
  15   3   5     2456.58     2630.93     92.87 o 
  17   3   5      225.25      341.22     63.32 o 
  19   3   5       27.99      -20.60     95.91 o 
  21   3   5      890.20      806.42    117.13 o 
  23   3   5       20.57       20.68     87.54 o 
  25   3   5      332.38      335.32    113.79 o 
 -28   4   5      796.21      960.44    211.80 o 
 -26   4   5      204.46       49.29    137.21 o 
 -24   4   5       44.72       50.62    125.22 o 
 -22   4   5      725.88      826.65     93.65 o 
 -20   4   5     4744.75     4241.89    158.36 o 
 -18   4   5     7453.96     7385.15    221.04 o 
 -16   4   5     9211.99     9285.28    214.28 o 
 -14   4   5     8043.95     8024.28    327.41 o 
 -12   4   5    66494.35    65038.07   1273.41 o 
 -10   4   5    25797.79    23916.46    375.44 o 
  -8   4   5     2922.41     2854.49     86.81 o 
  -6   4   5    64901.09    67882.66    909.62 o 
  -4   4   5    22054.26    22451.03    252.37 o 
  -2   4   5    39874.63    40517.55    426.32 o 
   0   4   5      301.59      320.57     59.63 o 
   2   4   5    26995.93    26562.96    329.36 o 
   4   4   5    77279.23    76505.06   1014.59 o 
   6   4   5      244.73      217.88     45.98 o 
   8   4   5    19908.44    20942.33    279.62 o 
  10   4   5     9468.64     8890.53    139.95 o 
  12   4   5      745.29      594.37     74.04 o 
  14   4   5       96.10       76.31     47.46 o 
  16   4   5       53.71       43.63     52.50 o 
  18   4   5     2263.71     2316.30    155.84 o 
  20   4   5     3485.43     3555.65    189.30 o 
  22   4   5        0.36        7.92     90.86 o 
  24   4   5      299.60      232.10    106.21 o 
  26   4   5      253.15      243.12    117.34 o 
 -27   5   5       64.02      246.44    167.84 o 
 -25   5   5       12.68      141.20    142.53 o 
 -23   5   5      490.73      298.12    105.26 o 
 -21   5   5      917.35      744.77    116.62 o 
 -19   5   5     3296.79     3341.04    138.80 o 
 -17   5   5     4432.26     4522.48    172.69 o 
 -15   5   5     3051.79     2869.43    138.13 o 
 -13   5   5       17.47      -19.55     34.94 o 
 -11   5   5     3415.73     3503.14    110.73 o 
  -9   5   5      399.82      440.49     45.18 o 
  -7   5   5     1312.52     1720.57     60.52 o 
  -5   5   5      409.32      372.67     33.54 o 
  -3   5   5      712.53      892.20     34.60 o 
  -1   5   5    47353.52    51069.28    586.87 o 
   1   5   5       55.49       66.02     20.38 o 
   3   5   5       17.74       12.92     26.47 o 
   5   5   5      280.83      294.45     36.81 o 
   7   5   5     1367.69     1403.59     64.99 o 
   9   5   5      413.28      345.78     45.01 o 
  11   5   5     2075.70     2168.23     81.72 o 
  13   5   5      197.68      168.78     51.43 o 
  15   5   5      180.66      103.08     58.21 o 
  17   5   5      362.12      166.77     81.88 o 
  19   5   5      186.54      276.88    151.86 o 
  21   5   5      328.34      253.16    101.68 o 
  23   5   5      141.05       -3.49    106.57 o 
  25   5   5        0.70      102.92    113.23 o 
 -26   6   5      408.37      655.39    182.50 o 
 -24   6   5       91.07      255.72    135.21 o 
 -22   6   5       13.57      147.89     91.79 o 
 -20   6   5       40.40      -19.32     75.76 o 
 -18   6   5     3437.97     3265.64    135.04 o 
 -16   6   5     2229.34     2420.21    158.20 o 
 -14   6   5     1756.40     1551.42     85.85 o 
 -12   6   5    36600.21    34759.48    533.07 o 
 -10   6   5     9528.59     9541.23    195.86 o 
  -8   6   5     2884.52     2521.00    108.06 o 
  -6   6   5    12192.29    13154.33    163.01 o 
  -4   6   5     6145.39     6975.85     89.33 o 
  -2   6   5    21520.37    22403.39    308.53 o 
   0   6   5     5544.58     6043.52    104.52 o 
   2   6   5    36687.31    39978.14    567.73 o 
   4   6   5    53324.37    56278.05    774.05 o 
   6   6   5     2741.60     2663.42     89.35 o 
   8   6   5     3908.86     4110.85    207.54 o 
  10   6   5     9308.93     9071.60    153.62 o 
  12   6   5     1072.74     1100.27     66.61 o 
  14   6   5       26.75       20.00    100.57 o 
  16   6   5       13.37       35.97     73.47 o 
  18   6   5     1241.82     1132.27    136.54 o 
  20   6   5     1624.95     1866.02    158.17 o 
  22   6   5       26.65      -20.15     88.76 o 
  24   6   5      212.42       40.35    217.80 o 
 -25   7   5       50.95      213.88    103.02 o 
 -23   7   5     3319.04     3883.80    398.30 o 
 -21   7   5     4659.32     4950.79    901.17 o 
 -19   7   5      513.99      709.51    113.15 o 
 -17   7   5    16729.63    17341.13   1406.70 o 
 -15   7   5     1915.35     2191.95    103.83 o 
 -13   7   5      331.98      460.12     58.05 o 
 -11   7   5      515.73      417.61     52.39 o 
  -9   7   5      360.84      328.30     33.83 o 
  -7   7   5    55096.79    53958.89    755.24 o 
  -5   7   5    22202.95    21018.31    212.74 o 
  -3   7   5    24605.57    24750.60    299.83 o 
  -1   7   5   108444.21   116443.88   1521.26 o 
   1   7   5     3037.14     3019.59    148.58 o 
   3   7   5     2042.05     1793.96     74.43 o 
   5   7   5      541.02     1001.95     60.09 o 
   7   7   5     1595.53     1311.17     69.86 o 
   9   7   5    28766.01    29134.86    434.15 o 
  11   7   5      350.18      450.51     55.66 o 
  13   7   5     9508.52     9561.86    236.71 o 
  15   7   5     8142.13     8959.71    408.95 o 
  17   7   5       55.27       26.80    171.17 o 
  19   7   5       10.19      122.86     95.02 o 
  21   7   5      164.31      130.64     97.62 o 
  23   7   5       42.79       39.67    105.96 o 
 -24   8   5      390.29      342.79    120.29 o 
 -22   8   5      993.96      632.44    127.84 o 
 -20   8   5      235.03      120.17     90.84 o 
 -18   8   5      269.40      223.38     89.90 o 
 -16   8   5     9750.40     9846.71    310.84 o 
 -14   8   5       14.63      -62.21     63.94 o 
 -12   8   5    13309.80    13850.12    355.84 o 
 -10   8   5     6862.59     7436.35    175.14 o 
  -8   8   5     8671.00     8531.89    151.51 o 
  -6   8   5     6640.74     7096.07    122.56 o 
  -4   8   5    13352.98    12653.22    159.01 o 
  -2   8   5     2529.43     3548.15     80.75 o 
   0   8   5    30629.02    34475.19    544.71 o 
   2   8   5     4542.19     4738.71    182.01 o 
   4   8   5    21368.83    22097.31    309.45 o 
   6   8   5       48.23      110.28     52.05 o 
   8   8   5    22743.13    23030.01    443.18 o 
  10   8   5       21.37       39.78     44.41 o 
  12   8   5    10045.04    10166.47    358.78 o 
  14   8   5       61.28      150.94     68.98 o 
  16   8   5     1607.52     1768.01    150.02 o 
  18   8   5        1.99       18.34     88.48 o 
  20   8   5      555.08      477.48    115.81 o 
  22   8   5      131.98       92.26    101.03 o 
  24   8   5      324.43      240.94    128.52 o 
 -25   9   5     1017.39      858.38    157.31 o 
 -23   9   5      422.53      278.88    118.29 o 
 -21   9   5        2.02      -86.32     86.74 o 
 -19   9   5        9.17      -86.69     80.86 o 
 -17   9   5      803.94     1025.22    147.86 o 
 -15   9   5     4031.57     3962.78    197.56 o 
 -13   9   5     2290.31     2539.05    152.49 o 
 -11   9   5    11507.63    11573.67    343.02 o 
  -9   9   5    23565.34    24033.97    396.76 o 
  -7   9   5     2923.75     2727.18     96.06 o 
  -5   9   5      516.53      629.30     43.08 o 
  -3   9   5     2078.79     2122.04     63.54 o 
  -1   9   5     4047.10     4469.91    128.31 o 
   1   9   5    31418.57    34976.59    526.92 o 
   3   9   5     1375.28     1504.35     80.16 o 
   5   9   5    11166.89    11601.83    229.62 o 
   7   9   5    33436.63    32048.85    497.35 o 
   9   9   5     8349.98     8748.55    175.20 o 
  11   9   5        5.64       -3.55     51.08 o 
  13   9   5        2.91      -19.10     51.21 o 
  15   9   5     2413.20     2574.28    141.74 o 
  17   9   5     3542.58     3592.74    205.54 o 
  19   9   5     1118.98     1017.60    145.18 o 
  21   9   5      637.55      708.36    140.29 o 
  23   9   5      277.71      391.64    137.31 o 
 -24  10   5      223.61      379.83    128.33 o 
 -22  10   5      219.95      316.65    122.19 o 
 -20  10   5      687.03      679.30    240.44 o 
 -18  10   5     2209.94     2058.23    170.70 o 
 -16  10   5       42.32       34.15     78.27 o 
 -14  10   5     2264.88     2310.67    159.06 o 
 -12  10   5     2172.90     2219.60    148.73 o 
 -10  10   5     7140.15     6917.46    236.81 o 
  -8  10   5       63.39       33.79     55.38 o 
  -6  10   5    21571.74    21984.24    471.50 o 
  -4  10   5     9916.46    10678.69    240.90 o 
  -2  10   5     5602.19     5688.97    170.35 o 
   0  10   5      117.83      140.98     46.77 o 
   2  10   5     2387.79     2384.04     99.22 o 
   4  10   5     8255.10     7789.74    183.56 o 
   6  10   5     2669.96     2767.98    107.66 o 
   8  10   5     1210.48     1345.52     72.37 o 
  10  10   5     3017.34     2886.50    130.26 o 
  12  10   5     1629.60     1317.96    132.28 o 
  14  10   5      980.87     1064.05     87.57 o 
  16  10   5       61.89       84.30     78.06 o 
  18  10   5       39.04       23.06     93.97 o 
  20  10   5      319.68      345.09    123.64 o 
  22  10   5       40.23     -153.46    102.31 o 
 -21  11   5       41.24      -25.42     97.61 o 
 -19  11   5        4.68     -100.10     88.38 o 
 -17  11   5        7.05      -78.42     99.24 o 
 -15  11   5     2877.03     2617.08    180.29 o 
 -13  11   5     6620.97     6485.08    255.09 o 
 -11  11   5      648.51      713.43    106.59 o 
  -9  11   5     6526.38     6647.81    369.39 o 
  -7  11   5     3329.22     3479.88    115.62 o 
  -5  11   5     2311.53     2251.82    111.69 o 
  -3  11   5      758.71      914.04     62.58 o 
  -1  11   5      290.12      371.83     47.24 o 
   1  11   5     9211.27     9414.47    211.73 o 
   3  11   5     1213.05     1280.10     83.23 o 
   5  11   5      362.68      309.98     49.74 o 
   7  11   5     1830.98     1702.74    181.56 o 
   9  11   5      588.70      544.96     77.86 o 
  11  11   5      224.59       96.26     57.72 o 
  13  11   5      117.91      113.15     63.58 o 
  15  11   5      480.22      436.66     80.07 o 
  17  11   5      119.54      187.77    105.21 o 
  19  11   5        7.78     -132.95     88.63 o 
 -20  12   5     6314.72     6865.15    478.22 o 
 -18  12   5     2984.18     3586.15    699.35 o 
 -16  12   5       51.02      168.64     96.61 o 
 -14  12   5     1433.28     1421.94    217.13 o 
 -12  12   5      147.42      112.16     82.02 o 
 -10  12   5     6809.88     6167.81    191.28 o 
  -8  12   5    10789.66     9784.62    273.40 o 
  -6  12   5    10938.99    10482.33    253.55 o 
  -4  12   5    41076.96    41680.17    659.93 o 
  -2  12   5    11836.56    11663.39    241.42 o 
   0  12   5     2628.40     2637.15     95.02 o 
   2  12   5     1348.86     1432.71     93.14 o 
   4  12   5      378.07      360.72     66.36 o 
   6  12   5     4826.82     4605.31    205.91 o 
   8  12   5      507.99      390.08     75.72 o 
  10  12   5     3109.30     3222.18    144.70 o 
  12  12   5     8610.68     8907.77    256.30 o 
  14  12   5      227.42      183.59     72.61 o 
  16  12   5     2675.70     2513.88    134.22 o 
  18  12   5      227.91      416.99    130.24 o 
 -19  13   5        5.10     -134.92     96.58 o 
 -17  13   5      291.06      402.88    118.68 o 
 -15  13   5      920.75     1095.38    174.51 o 
 -13  13   5     1270.55     1118.94    135.53 o 
 -11  13   5     1580.20     1210.27    135.36 o 
  -9  13   5     4910.80     5140.33    454.90 o 
  -7  13   5       12.75       94.14     72.32 o 
  -5  13   5     3899.52     3675.94    152.19 o 
  -3  13   5      113.59      162.84    102.60 o 
  -1  13   5      218.88      140.41     76.23 o 
   1  13   5     1616.59     1809.00     99.86 o 
   3  13   5     2101.24     2166.87    113.84 o 
   5  13   5     4074.13     4410.16    190.69 o 
   7  13   5     3052.54     3190.99    142.18 o 
   9  13   5       12.21       28.13     66.60 o 
  11  13   5      466.30      570.14     80.91 o 
  13  13   5       81.81       53.91     67.63 o 
  15  13   5        8.27       38.32     89.60 o 
  17  13   5      968.46     1130.72    161.13 o 
 -16  14   5     1745.90     1939.54    297.06 o 
 -14  14   5       25.52     -137.21    151.86 o 
 -12  14   5     2819.92     2814.99    190.21 o 
 -10  14   5     1497.71     1718.66    130.71 o 
  -8  14   5     1499.50     1712.26    175.71 o 
  -6  14   5     4776.79     4406.36    174.90 o 
  -4  14   5     2094.21     2130.21    126.19 o 
  -2  14   5     2225.20     2264.38    186.23 o 
   0  14   5     1965.78     1911.66    139.76 o 
   2  14   5      518.20      627.89     92.30 o 
   4  14   5     5815.53     5658.31    261.09 o 
   6  14   5     1378.31     1325.46    103.95 o 
   8  14   5     2808.96     2584.32    135.38 o 
  10  14   5     1061.83     1085.59    155.09 o 
  12  14   5      342.87      315.07     80.79 o 
  14  14   5      491.14      420.25    111.82 o 
 -15  15   5     2102.02     2231.00    206.48 o 
 -13  15   5      236.17      216.23    111.77 o 
 -11  15   5      199.97      269.87    108.82 o 
  -9  15   5      828.57      930.88    112.37 o 
  -7  15   5     1128.16     1106.31    114.59 o 
  -5  15   5      931.86      795.42    101.51 o 
  -3  15   5      736.01      774.45     96.64 o 
  -1  15   5     4047.62     4162.61    169.91 o 
   1  15   5     1650.24     2283.22    207.81 o 
   3  15   5      181.09      172.88     76.14 o 
   5  15   5      150.06      299.70    101.12 o 
   7  15   5     2506.46     2542.41    172.18 o 
   9  15   5     1020.62      954.37    107.59 o 
  11  15   5        7.52       -3.20     67.03 o 
  13  15   5      911.86     1088.11    210.00 o 
 -12  16   5      197.03      122.71    223.13 o 
 -10  16   5        4.98       83.80     87.06 o 
  -8  16   5      589.68      589.41    109.17 o 
  -6  16   5       63.48       70.56     83.29 o 
  -4  16   5      634.97      791.27    106.28 o 
  -2  16   5       21.39       -4.90     72.65 o 
   0  16   5      958.29     1008.40    167.84 o 
   2  16   5        2.68      -62.61    105.24 o 
   4  16   5      775.50      856.54    165.18 o 
   6  16   5       73.30      133.69     97.17 o 
   8  16   5      547.41      551.61    127.06 o 
  10  16   5      105.92       48.62    144.61 o 
  -7  17   5     4323.89     4096.54    308.09 o 
  -5  17   5     3816.29     3654.05    183.17 o 
  -3  17   5     2752.34     2715.78    197.16 o 
  -1  17   5     6628.65     6578.77    433.60 o 
   1  17   5      826.94      651.40    170.51 o 
   3  17   5      175.71      229.12    135.87 o 
   5  17   5      111.18      335.69    153.19 o 
 -28   0   6      495.05      388.97    174.51 o 
 -26   0   6      441.28      643.40    178.50 o 
 -24   0   6     6900.96     6238.23    359.67 o 
 -22   0   6     2995.03     3157.08    254.43 o 
 -20   0   6     7679.36     7309.23    358.33 o 
 -18   0   6    15156.48    15633.53    543.50 o 
 -16   0   6     4958.91     5076.42    168.65 o 
 -14   0   6    29166.69    29206.50    548.53 o 
 -12   0   6     4931.23     4196.67    157.19 o 
 -10   0   6    45502.32    50886.72    857.60 o 
  -8   0   6     2277.83     2007.56     99.91 o 
  -6   0   6    30876.29    31615.30    427.04 o 
  -4   0   6    99614.28    93773.66   2360.70 o 
  -2   0   6    26100.07    24140.45    330.71 o 
   0   0   6   134160.84   129416.27   1792.81 o 
   2   0   6   400262.81   379158.38   8450.84 o 
   4   0   6      708.50     1097.65     85.25 o 
   6   0   6    41001.33    40333.34   1001.74 o 
   8   0   6     2456.55     2957.26    163.85 o 
  10   0   6    27975.83    25837.64    493.19 o 
  12   0   6    52521.46    51497.80    904.33 o 
  14   0   6     6019.26     6226.14    219.13 o 
  16   0   6     5517.06     6417.24    210.94 o 
  18   0   6     5623.47     6285.15    222.77 o 
  20   0   6      125.73       35.11     73.27 o 
  22   0   6      302.55      245.76     90.45 o 
 -27   1   6      304.45      279.07    116.80 o 
 -25   1   6      366.78      373.88    103.50 o 
 -23   1   6       14.63      125.25     90.41 o 
 -21   1   6       19.27        0.70     70.34 o 
 -19   1   6        2.86       24.19     49.27 o 
 -17   1   6      766.72      820.54     69.17 o 
 -15   1   6     4309.49     3984.35    101.91 o 
 -13   1   6    21075.58    22036.39    303.47 o 
 -11   1   6     2988.47     2877.20    101.86 o 
  -9   1   6    32641.23    31393.61    479.53 o 
  -7   1   6       83.62       92.52     28.84 o 
  -5   1   6    32318.75    32412.30    307.84 o 
  -3   1   6     3950.99     3995.28     51.97 o 
  -1   1   6     7032.88     8214.81    117.92 o 
   1   1   6    24474.33    25316.74    306.89 o 
   3   1   6    16370.91    13116.86    210.31 o 
   5   1   6    16508.54    14598.03    297.09 o 
   7   1   6    62163.32    59929.98    830.55 o 
   9   1   6     1312.58     1724.42    127.95 o 
  11   1   6    25979.51    25655.48    351.17 o 
  13   1   6      453.82      474.68     47.49 o 
  15   1   6      506.75      511.06     51.85 o 
  17   1   6     1040.16     1011.15     71.50 o 
  19   1   6      438.46      574.78     74.41 o 
  21   1   6      156.22      -46.81     61.06 o 
  23   1   6      488.16      551.93    109.81 o 
  25   1   6       25.57      -19.98    122.55 o 
 -28   2   6      647.24      755.89    137.99 o 
 -26   2   6      858.63      863.76    151.19 o 
 -24   2   6      377.49      300.99    139.20 o 
 -22   2   6     2247.49     2245.88    156.33 o 
 -20   2   6     4203.54     4105.98    150.40 o 
 -18   2   6       37.26       75.68     66.82 o 
 -16   2   6       34.34        0.83     39.95 o 
 -14   2   6     5361.83     4983.21    113.20 o 
 -12   2   6    82052.64    81515.20    950.56 o 
 -10   2   6    13716.67    12727.17    186.20 o 
  -8   2   6     3165.11     4057.84     80.83 o 
  -6   2   6     1633.12     1374.39     43.36 o 
  -4   2   6    17303.57    17102.61    195.40 o 
  -2   2   6      365.84      279.19     18.86 o 
   0   2   6      533.72      613.99     25.11 o 
   2   2   6    11305.62    11439.33    202.49 o 
   4   2   6     5782.35     4816.89    108.56 o 
   6   2   6      345.95      295.10     36.49 o 
   8   2   6     5910.92     6001.15    112.87 o 
  10   2   6      855.35      678.15     68.28 o 
  12   2   6      337.40      274.35     46.53 o 
  14   2   6     1338.68     1369.41     99.98 o 
  16   2   6      875.18      902.17     66.27 o 
  18   2   6     1170.60     1253.94     93.26 o 
  20   2   6        3.36       -8.20     61.52 o 
  22   2   6       37.95       35.34     84.11 o 
  24   2   6      201.41      187.87    104.54 o 
  26   2   6       64.53       30.64    147.86 o 
 -27   3   6       42.61       25.51    102.46 o 
 -25   3   6     2513.48     2620.57    277.74 o 
 -23   3   6      801.40      870.18    120.97 o 
 -21   3   6        4.09      -74.16     67.92 o 
 -19   3   6     2979.64     2890.42    180.59 o 
 -17   3   6    12217.99    12198.56    257.45 o 
 -15   3   6    14753.31    14114.86    280.05 o 
 -13   3   6     5756.51     5362.66    141.40 o 
 -11   3   6     1950.83     1739.19     74.37 o 
  -9   3   6    41106.79    39613.13    480.70 o 
  -7   3   6    64735.09    64692.99    749.95 o 
  -5   3   6    12933.87    13288.49    162.84 o 
  -3   3   6    25628.73    25924.73    283.86 o 
  -1   3   6    71242.58    70687.10    770.43 o 
   1   3   6    10798.07    10216.97    146.01 o 
   3   3   6      153.70      254.27     43.60 o 
   5   3   6    20070.04    19534.35    305.13 o 
   7   3   6    26332.84    26162.18    397.44 o 
   9   3   6    22059.26    21589.71    296.49 o 
  11   3   6     2924.32     3048.29     88.25 o 
  13   3   6      208.45      201.05     39.17 o 
  15   3   6      642.37      602.53     68.15 o 
  17   3   6       37.21       85.76     56.95 o 
  19   3   6      823.72      699.24    143.87 o 
  21   3   6     1216.11     1692.90    159.19 o 
  23   3   6      784.83      980.36    132.22 o 
  25   3   6        1.22       24.34    101.73 o 
 -28   4   6       26.86      310.38    166.51 o 
 -26   4   6      444.72      367.66    165.18 o 
 -24   4   6      147.39       93.34     91.66 o 
 -22   4   6      340.43      406.10     78.00 o 
 -20   4   6      213.07      223.20     65.50 o 
 -18   4   6     8992.08     9503.79    230.28 o 
 -16   4   6    13313.71    13338.03    270.95 o 
 -14   4   6     5084.33     5336.55    148.81 o 
 -12   4   6     7028.66     6877.73    163.80 o 
 -10   4   6    11283.91    11446.67    216.69 o 
  -8   4   6     1755.07     2795.94    139.06 o 
  -6   4   6      419.39      787.05     34.97 o 
  -4   4   6     7112.84     6952.44    102.64 o 
  -2   4   6     5281.36     5938.90     90.92 o 
   0   4   6       82.70       77.67     18.90 o 
   2   4   6      404.92      365.47     21.95 o 
   4   4   6    34439.79    36265.39    518.45 o 
   6   4   6     7044.70     6766.79    146.26 o 
   8   4   6     2186.41     2305.37     67.73 o 
  10   4   6      984.96      885.24     49.00 o 
  12   4   6     1822.89     1999.81     93.65 o 
  14   4   6     1473.40     1500.31     87.19 o 
  16   4   6     1437.07     1736.37    100.91 o 
  18   4   6      237.30      409.20     94.07 o 
  20   4   6       46.71      207.29     88.92 o 
  22   4   6        2.39      -97.74     75.86 o 
  24   4   6      124.01       86.00    105.00 o 
 -27   5   6       34.84      -34.63    145.20 o 
 -25   5   6      170.09       98.58    131.88 o 
 -23   5   6       89.79      -36.90    156.52 o 
 -21   5   6      875.66     1005.87     96.04 o 
 -19   5   6     1682.03     1560.45    102.37 o 
 -17   5   6    36247.70    36294.35    580.17 o 
 -15   5   6    21242.78    22627.68    391.49 o 
 -13   5   6     6573.56     6294.59    159.83 o 
 -11   5   6    14031.82    13450.75    452.00 o 
  -9   5   6     1067.43     1130.93     61.92 o 
  -7   5   6    31018.52    31771.14    468.61 o 
  -5   5   6    16451.26    16078.72    197.48 o 
  -3   5   6    45472.60    46020.79    487.83 o 
  -1   5   6   163456.95   173924.48   1740.39 o 
   1   5   6    36071.74    36882.75    400.06 o 
   3   5   6     5036.76     4979.51    119.35 o 
   5   5   6    24257.48    22661.19    354.69 o 
   7   5   6    10081.31     8818.54    180.38 o 
   9   5   6    24044.92    24617.22    439.88 o 
  11   5   6     2643.85     2598.86     91.91 o 
  13   5   6     6172.63     6049.14    145.14 o 
  15   5   6    10823.46    11786.59    258.51 o 
  17   5   6      252.37      256.98     88.00 o 
  19   5   6     2715.61     3050.58    183.32 o 
  21   5   6      578.03      733.21    124.80 o 
  23   5   6      117.76      109.36    109.90 o 
  25   5   6       93.00       48.40    106.77 o 
 -26   6   6     1802.66     1451.99    219.80 o 
 -24   6   6      258.58      227.49    104.62 o 
 -22   6   6      804.36      766.56    122.90 o 
 -20   6   6       11.48      -47.53     68.07 o 
 -18   6   6     2903.06     2688.30    125.52 o 
 -16   6   6     1716.70     1726.60    134.96 o 
 -14   6   6     3152.83     3063.59    131.30 o 
 -12   6   6    20150.93    19264.42    336.90 o 
 -10   6   6     8013.98     8043.92    177.48 o 
  -8   6   6    21871.45    20937.82    312.02 o 
  -6   6   6    42417.67    39780.77    387.98 o 
  -4   6   6    19501.98    20744.25    220.03 o 
  -2   6   6     3910.24     4469.49    104.81 o 
   0   6   6     1690.53     1912.09     51.18 o 
   2   6   6    22581.30    23540.15    315.53 o 
   4   6   6    26630.58    27642.23    419.66 o 
   6   6   6      221.20      203.48     41.13 o 
   8   6   6    17982.21    18607.52    316.11 o 
  10   6   6    25704.97    26882.90    641.20 o 
  12   6   6       16.36       12.58     38.29 o 
  14   6   6      366.01      240.78     58.38 o 
  16   6   6      306.32      275.35    141.20 o 
  18   6   6      106.61      141.17     86.27 o 
  20   6   6     1105.76     1142.68    139.86 o 
  22   6   6      167.96       38.69    102.12 o 
  24   6   6      342.16      194.44    117.25 o 
 -25   7   6     1419.44     1609.86    197.82 o 
 -23   7   6     1772.62     1797.75    204.48 o 
 -21   7   6       41.09       -2.66     77.70 o 
 -19   7   6       41.16       46.16     74.23 o 
 -17   7   6     1463.54     1602.34    139.58 o 
 -15   7   6       27.75      -58.00     42.09 o 
 -13   7   6     3627.98     3294.02    119.98 o 
 -11   7   6      579.32      515.95     57.09 o 
  -9   7   6    15304.77    15029.22    272.34 o 
  -7   7   6    16105.19    16674.33    250.61 o 
  -5   7   6      558.18      575.29     29.47 o 
  -3   7   6       62.22       27.47     22.38 o 
  -1   7   6      914.43     1357.47     47.42 o 
   1   7   6      111.97      146.90     32.11 o 
   3   7   6      347.79      419.94     47.90 o 
   5   7   6      753.28      712.34     60.05 o 
   7   7   6    11280.64    11465.71    374.19 o 
   9   7   6        1.69       21.37     42.18 o 
  11   7   6     1289.95     1379.99     65.27 o 
  13   7   6     1279.28     1342.45     78.71 o 
  15   7   6       16.66       11.69     74.14 o 
  17   7   6      211.44      217.61     91.21 o 
  19   7   6       29.59      112.09     99.24 o 
  21   7   6      242.90       78.52    104.10 o 
  23   7   6      266.42      438.65    129.51 o 
 -24   8   6        9.12       23.59    103.38 o 
 -22   8   6     1672.72     1783.46    165.53 o 
 -20   8   6     1794.32     2352.50    174.71 o 
 -18   8   6     5139.31     5341.76    238.70 o 
 -16   8   6       16.81       65.01     75.28 o 
 -14   8   6     2418.42     2461.15    359.00 o 
 -12   8   6    27725.75    27472.36    452.44 o 
 -10   8   6    18476.76    18455.59    333.60 o 
  -8   8   6      229.09      298.76     47.08 o 
  -6   8   6    29268.05    29557.90    316.92 o 
  -4   8   6    19602.40    20891.62    256.71 o 
  -2   8   6     6042.86     6391.48    151.85 o 
   0   8   6      126.86      162.05     37.03 o 
   2   8   6    11467.64    11595.90    225.48 o 
   4   8   6     9982.16     9801.54    201.35 o 
   6   8   6     1145.04     1166.23     77.39 o 
   8   8   6     5746.25     5834.57    173.31 o 
  10   8   6    10070.82     9906.37    189.42 o 
  12   8   6     1985.79     1850.13     96.86 o 
  14   8   6      423.18      390.07     78.86 o 
  16   8   6     2623.74     2697.06    180.50 o 
  18   8   6      327.50      391.67    112.06 o 
  20   8   6      680.21      716.09    134.54 o 
  22   8   6       12.48       85.25    155.19 o 
 -25   9   6       16.23     -129.04    131.21 o 
 -23   9   6      105.24      -42.00     98.52 o 
 -21   9   6     1814.63     1637.57    162.66 o 
 -19   9   6      339.41       54.77     84.76 o 
 -17   9   6     5780.30     5457.76    239.92 o 
 -15   9   6     1416.70     1688.87    141.21 o 
 -13   9   6     1185.16      970.96    182.50 o 
 -11   9   6       55.31       14.51     51.84 o 
  -9   9   6     9606.59     9125.10    204.27 o 
  -7   9   6     7077.89     7587.06    168.43 o 
  -5   9   6    25376.78    26225.00    352.61 o 
  -3   9   6     2676.92     2948.00     69.48 o 
  -1   9   6    26549.26    27639.79    559.13 o 
   1   9   6      280.12      356.96     51.73 o 
   3   9   6     7906.16     8066.29    416.86 o 
   5   9   6     1189.18     1120.23     73.12 o 
   7   9   6     6246.45     6003.61    159.17 o 
   9   9   6      950.95      887.31     73.44 o 
  11   9   6     2707.17     2746.89    125.54 o 
  13   9   6      253.27      189.18     62.42 o 
  15   9   6     3114.13     3392.55    160.07 o 
  17   9   6      514.16      530.13    117.33 o 
  19   9   6     1955.52     2038.11    257.10 o 
  21   9   6       31.19      160.98    116.35 o 
 -22  10   6      303.58      258.67    118.14 o 
 -20  10   6     1927.19     2109.86    284.40 o 
 -18  10   6     3826.95     3899.92    216.85 o 
 -16  10   6      867.31      821.18    167.84 o 
 -14  10   6    11331.07    11503.47    344.52 o 
 -12  10   6      784.12      987.11    111.33 o 
 -10  10   6      106.23      145.49     67.51 o 
  -8  10   6      387.74      479.50     64.56 o 
  -6  10   6      119.88      177.31     45.41 o 
  -4  10   6    13950.91    14904.34    294.75 o 
  -2  10   6     8603.49     8423.83    163.47 o 
   0  10   6    12976.71    13824.93    372.29 o 
   2  10   6    30590.25    30431.43    522.87 o 
   4  10   6     1315.01     1409.89     72.12 o 
   6  10   6       36.33       35.22     45.35 o 
   8  10   6      222.42      233.75     52.84 o 
  10  10   6      733.45      729.79     80.27 o 
  12  10   6     7926.75     7644.41    212.47 o 
  14  10   6      431.69      443.21     72.13 o 
  16  10   6     1514.15     1314.70    192.45 o 
  18  10   6      373.02      484.65    118.42 o 
  20  10   6        4.80      -43.89    123.22 o 
 -21  11   6       13.56       84.92    109.60 o 
 -19  11   6      717.52      601.38    123.54 o 
 -17  11   6      404.79      301.14    108.64 o 
 -15  11   6     4827.83     4671.15    228.52 o 
 -13  11   6     6135.85     5909.84    246.52 o 
 -11  11   6     1973.35     1926.01    140.66 o 
  -9  11   6    14445.32    14634.89    302.38 o 
  -7  11   6     8502.61     8319.11    377.68 o 
  -5  11   6      579.68      582.29    100.12 o 
  -3  11   6     2923.67     2915.04    123.04 o 
  -1  11   6     1781.17     1827.32     82.12 o 
   1  11   6     6539.74     6821.48    179.03 o 
   3  11   6    12340.51    11665.11    354.19 o 
   5  11   6     4200.07     4225.09    139.90 o 
   7  11   6    12242.18    12074.58    576.88 o 
   9  11   6       54.87      116.93     60.33 o 
  11  11   6     3403.74     2927.25    136.99 o 
  13  11   6      818.22      757.18     83.59 o 
  15  11   6        3.53       87.91     66.93 o 
  17  11   6       35.91       -0.76    123.89 o 
  19  11   6       38.35       50.92    123.89 o 
 -20  12   6       17.05      -33.13    107.90 o 
 -18  12   6      494.95      655.49    131.86 o 
 -16  12   6       25.78      -25.71    120.56 o 
 -14  12   6      104.37      -23.78    143.87 o 
 -12  12   6      925.41      709.28    112.98 o 
 -10  12   6     7185.60     6302.06    420.94 o 
  -8  12   6        4.34      -20.99     61.58 o 
  -6  12   6      691.27      691.30     84.19 o 
  -4  12   6     1756.85     1694.25    180.81 o 
  -2  12   6      468.39      322.37     70.67 o 
   0  12   6       60.52       91.73     65.75 o 
   2  12   6       17.43       -5.23     56.59 o 
   4  12   6     1842.52     1884.69    132.24 o 
   6  12   6     3642.14     3480.78    171.71 o 
   8  12   6      665.13      619.02     83.07 o 
  10  12   6      824.83      891.29     94.40 o 
  12  12   6     1020.43     1096.73    104.60 o 
  14  12   6      267.91      275.18     77.46 o 
  16  12   6       12.21      -40.90     71.30 o 
  18  12   6        9.97      208.29    170.51 o 
 -19  13   6        0.26       23.72    106.93 o 
 -17  13   6      419.39      394.26    122.25 o 
 -15  13   6     2530.88     2355.29    278.41 o 
 -13  13   6      605.85      535.42    181.83 o 
 -11  13   6     1389.75     1401.60    143.15 o 
  -9  13   6    12145.42    11584.49    422.28 o 
  -7  13   6     8177.18     7766.35    226.49 o 
  -5  13   6      182.47      160.17     66.05 o 
  -3  13   6     2663.77     2700.27    130.23 o 
  -1  13   6     5709.84     5497.42    177.36 o 
   1  13   6     3439.77     3561.88    275.74 o 
   3  13   6       83.01      151.06     65.36 o 
   5  13   6     5407.12     5668.51    223.03 o 
   7  13   6    11993.76    12175.07    402.91 o 
   9  13   6     1446.88     1608.40    116.93 o 
  11  13   6       60.71       80.35     79.96 o 
  13  13   6     1207.89     1247.33    103.79 o 
  15  13   6      449.90      460.91    118.25 o 
  17  13   6      147.10       75.14    105.21 o 
 -16  14   6      324.25      261.09    195.82 o 
 -14  14   6     2035.55     2547.95    196.32 o 
 -12  14   6     1226.26     1277.07    145.93 o 
 -10  14   6       95.67      133.21     92.71 o 
  -8  14   6      276.36      105.40     74.05 o 
  -6  14   6     1964.68     1868.88    123.69 o 
  -4  14   6    11500.35    11014.50    275.81 o 
  -2  14   6     3074.57     3381.98    149.21 o 
   0  14   6     1928.93     1915.35    117.47 o 
   2  14   6     6174.84     6494.51    265.09 o 
   4  14   6      296.14      283.57     89.95 o 
   6  14   6       81.50      180.75     73.82 o 
   8  14   6       60.50      129.78     75.19 o 
  10  14   6      774.47      532.48     93.67 o 
  12  14   6     1662.06     1712.88    116.74 o 
  14  14   6       29.43       39.62     76.35 o 
 -15  15   6      130.72      253.41    133.21 o 
 -13  15   6     2031.50     1962.34    337.69 o 
 -11  15   6      584.68      738.29    132.56 o 
  -9  15   6      200.71      136.72    104.32 o 
  -7  15   6      440.81      440.22     92.34 o 
  -5  15   6     2562.52     2785.73    189.09 o 
  -3  15   6      479.52      512.95     91.97 o 
  -1  15   6     4857.95     5087.90    185.09 o 
   1  15   6       10.42       23.98    105.24 o 
   3  15   6     2532.19     2534.99    219.80 o 
   5  15   6       75.92      239.00    101.12 o 
   7  15   6      229.68      211.29     79.93 o 
   9  15   6       41.41       74.50     77.21 o 
  11  15   6     1271.56     1253.64    132.48 o 
 -12  16   6     2716.29     2892.17    210.32 o 
 -10  16   6     3033.23     2845.83    201.35 o 
  -8  16   6     2374.98     2348.09    155.09 o 
  -6  16   6     8299.94     8331.39    288.76 o 
  -4  16   6      270.39       84.18     84.39 o 
  -2  16   6      109.82      122.35     82.70 o 
   0  16   6        5.20       78.35    133.21 o 
   2  16   6     1334.71      983.09    169.18 o 
   4  16   6     6213.68     6856.32    355.67 o 
   6  16   6     1367.92     1683.77    203.81 o 
   8  16   6     3174.71     2942.68    196.20 o 
  -7  17   6      103.74      133.94     94.43 o 
  -5  17   6      110.18       37.79     87.78 o 
  -3  17   6       86.89      -48.78     86.47 o 
  -1  17   6     2213.94     2440.13    393.64 o 
   1  17   6      868.95      735.32    173.17 o 
   3  17   6        6.42      -19.98    122.55 o 
 -27   1   7       25.57      -43.09    111.90 o 
 -25   1   7     3163.37     3299.92    211.80 o 
 -23   1   7     6028.06     6328.72    253.85 o 
 -21   1   7     1342.09     1348.27    245.77 o 
 -19   1   7     3043.75     3168.71    164.97 o 
 -17   1   7     9912.13     9845.02    218.98 o 
 -15   1   7      924.02      785.14     51.02 o 
 -13   1   7     6922.49     6854.75    131.16 o 
 -11   1   7     3017.70     2757.14     88.06 o 
  -9   1   7    27078.60    23346.90    303.41 o 
  -7   1   7    53142.93    53613.75    554.86 o 
  -5   1   7    20720.41    20708.99    207.82 o 
  -3   1   7    94220.30    91722.27    829.96 o 
  -1   1   7    27296.16    27103.26    301.22 o 
   1   1   7      503.05      456.46     25.37 o 
   3   1   7     1746.21     1351.62    111.04 o 
   5   1   7     4236.56     3942.27    165.85 o 
   7   1   7    32123.23    29381.48    438.45 o 
   9   1   7     1332.31     1259.94    317.71 o 
  11   1   7    21011.52    20874.98    353.69 o 
  13   1   7    14121.45    14429.84    238.39 o 
  15   1   7     1641.19     1581.35    107.10 o 
  17   1   7      294.76      202.13     58.84 o 
  19   1   7      243.73      177.31     56.11 o 
  21   1   7      455.27      592.91     85.45 o 
  23   1   7      102.35      227.53    106.74 o 
 -28   2   7      344.62      367.40    269.75 o 
 -26   2   7       61.37      273.87    110.67 o 
 -24   2   7      341.70      320.73    135.21 o 
 -22   2   7     4384.64     4189.50    273.08 o 
 -20   2   7     3830.91     3384.90    214.77 o 
 -18   2   7    11337.24    11424.39    460.54 o 
 -16   2   7     3330.19     3114.34    116.70 o 
 -14   2   7    56619.24    57938.40    825.14 o 
 -12   2   7    14034.17    13634.67    204.61 o 
 -10   2   7     7572.91     7430.31    109.52 o 
  -8   2   7      720.51      658.73     47.49 o 
  -6   2   7       50.45       71.66     17.24 o 
  -4   2   7    17952.65    16803.21    196.54 o 
  -2   2   7    18383.76    17797.19    210.10 o 
   0   2   7    27074.35    26167.82    307.85 o 
   2   2   7    48673.71    42796.16    504.39 o 
   4   2   7     7914.21     8034.83    186.89 o 
   6   2   7    17186.56    15089.27    319.33 o 
   8   2   7    47847.21    46693.93    672.77 o 
  10   2   7     6081.35     6486.31    231.79 o 
  12   2   7     1249.66     1297.74     65.38 o 
  14   2   7     1606.19     1544.92     74.73 o 
  16   2   7     4735.27     5400.19    140.14 o 
  18   2   7     3218.20     3909.63    202.81 o 
  20   2   7       81.62       80.67     65.38 o 
  22   2   7      523.46      711.10    123.22 o 
  24   2   7        0.31       93.34    103.74 o 
  26   2   7       50.93      -83.92    138.54 o 
 -27   3   7      183.92      213.85    110.31 o 
 -25   3   7       95.10      170.59    103.54 o 
 -23   3   7      662.33      659.98    114.21 o 
 -21   3   7     1702.29     1584.81    107.73 o 
 -19   3   7     1210.39     1608.73    149.35 o 
 -17   3   7     1710.41     1706.09    101.97 o 
 -15   3   7    16276.55    16371.54    304.52 o 
 -13   3   7    11452.10    12020.06    235.83 o 
 -11   3   7    25244.84    25503.77    401.20 o 
  -9   3   7     7695.92     7909.74    130.92 o 
  -7   3   7    11986.80    14315.37    178.15 o 
  -5   3   7     1320.07     1786.12     62.45 o 
  -3   3   7     1192.70      883.41     32.84 o 
  -1   3   7    18886.74    17574.30    236.44 o 
   1   3   7      422.40      255.17     47.30 o 
   3   3   7     8096.21     8068.12    156.50 o 
   5   3   7     9257.55     9490.73    282.47 o 
   7   3   7     2473.42     2892.34     96.22 o 
   9   3   7    14680.70    14700.54    221.69 o 
  11   3   7     2639.30     2577.92     81.66 o 
  13   3   7       55.02       52.99     50.17 o 
  15   3   7     4524.45     4746.68    154.37 o 
  17   3   7     1400.15     1709.84    131.11 o 
  19   3   7      435.79      608.98     83.08 o 
  21   3   7       89.20      278.74     99.37 o 
  23   3   7      109.43       57.60    127.22 o 
  25   3   7       14.90       16.03    107.33 o 
 -28   4   7      495.90      516.85    193.15 o 
 -26   4   7     1303.12     1228.20    217.13 o 
 -24   4   7      482.88      459.13    112.49 o 
 -22   4   7     8041.12     8837.74    370.63 o 
 -20   4   7     4586.50     4629.29    182.05 o 
 -18   4   7     1043.38     1162.24     89.32 o 
 -16   4   7     8721.73     8431.87    204.30 o 
 -14   4   7     8803.61     8462.21    195.28 o 
 -12   4   7    28948.25    27932.82    442.06 o 
 -10   4   7     6164.73     5390.95    135.29 o 
  -8   4   7    30347.07    30632.29    455.82 o 
  -6   4   7    48693.95    44850.16    477.82 o 
  -4   4   7    11680.70    11182.18    147.83 o 
  -2   4   7     1268.99     1326.65     41.79 o 
   0   4   7    42255.14    42813.54    508.19 o 
   2   4   7    48786.07    47717.61    562.97 o 
   4   4   7    30567.48    29781.04    543.33 o 
   6   4   7    10574.86    10459.71    200.66 o 
   8   4   7       30.96       24.61     26.60 o 
  10   4   7    23918.85    24370.13    401.79 o 
  12   4   7     1356.95     1429.29     71.93 o 
  14   4   7      814.13      841.73     78.53 o 
  16   4   7      828.91     1019.09     92.63 o 
  18   4   7      959.28      808.89    297.72 o 
  20   4   7      734.73      677.91    127.88 o 
  22   4   7      302.16      315.59    107.60 o 
  24   4   7      257.79      142.87    111.14 o 
 -27   5   7       95.57      113.23    162.52 o 
 -25   5   7      819.48      895.17    197.15 o 
 -23   5   7     1175.27      961.26    130.33 o 
 -21   5   7        1.56      -75.96     90.73 o 
 -19   5   7      420.67      455.25     74.61 o 
 -17   5   7     2360.51     2415.87    116.72 o 
 -15   5   7     1170.82     1219.62     82.70 o 
 -13   5   7       86.96      136.92    108.70 o 
 -11   5   7    10933.44    10447.13    212.94 o 
  -9   5   7     1540.59     1592.83     72.95 o 
  -7   5   7     6642.56     6784.61    128.01 o 
  -5   5   7      396.33      663.67     26.83 o 
  -3   5   7      770.23      910.73     37.56 o 
  -1   5   7     1435.78     1654.02     63.39 o 
   1   5   7      953.13      912.44     39.23 o 
   3   5   7     9965.62     9602.50    156.48 o 
   5   5   7     1078.52     1023.25     45.18 o 
   7   5   7      192.38      175.78     40.58 o 
   9   5   7     3689.58     3595.05    185.81 o 
  11   5   7      377.00      356.06     56.72 o 
  13   5   7     2551.89     2525.16     96.20 o 
  15   5   7     2179.68     2316.73    114.08 o 
  17   5   7       87.13       72.81     95.25 o 
  19   5   7       10.45      171.22    119.22 o 
  21   5   7       58.46       48.40     94.66 o 
  23   5   7        3.79       26.22     98.78 o 
  25   5   7       16.28      -86.30    105.81 o 
 -26   6   7      428.64      462.24    173.17 o 
 -24   6   7       37.76       29.51     93.24 o 
 -22   6   7     2592.31     2274.69    375.65 o 
 -20   6   7     2023.52     2093.39    165.94 o 
 -18   6   7        8.02      -17.06     53.32 o 
 -16   6   7      458.29      320.28     62.43 o 
 -14   6   7     4353.94     4014.02    135.80 o 
 -12   6   7    20746.60    20106.42    350.17 o 
 -10   6   7    23774.90    24512.57    396.85 o 
  -8   6   7    11050.93    10980.82    212.45 o 
  -6   6   7    32941.46    31821.15    359.23 o 
  -4   6   7    15355.64    16620.97    209.23 o 
  -2   6   7       73.10      119.93     24.81 o 
   0   6   7     5886.14     6372.17    103.36 o 
   2   6   7    18681.53    17551.24    214.84 o 
   4   6   7    14089.12    14232.77    215.66 o 
   6   6   7    11256.16    11747.37    225.13 o 
   8   6   7     6086.77     5777.81    147.80 o 
  10   6   7    16756.26    17174.86    317.41 o 
  12   6   7      187.14      179.96     48.78 o 
  14   6   7     2900.54     2657.77    113.25 o 
  16   6   7      658.80      741.37    111.51 o 
  18   6   7      267.65      218.74    109.90 o 
  20   6   7      192.02       95.19     96.80 o 
  22   6   7      186.67      238.98    116.52 o 
  24   6   7       89.49      105.41    120.29 o 
 -25   7   7      502.02      628.60    243.11 o 
 -23   7   7      254.61      287.19    110.72 o 
 -21   7   7     2058.25     2079.58    166.95 o 
 -19   7   7      488.84      607.51    110.56 o 
 -17   7   7    20851.35    21205.20    394.71 o 
 -15   7   7     8391.08     8622.71    212.09 o 
 -13   7   7     2961.71     2801.64    158.50 o 
 -11   7   7    33901.97    33369.39    519.72 o 
  -9   7   7     6143.57     7067.77    168.00 o 
  -7   7   7      290.15      372.56     41.09 o 
  -5   7   7     9078.43     9392.41    123.18 o 
  -3   7   7    13757.88    14656.20    225.15 o 
  -1   7   7    46604.70    45707.63    501.18 o 
   1   7   7    18934.87    18880.92    233.48 o 
   3   7   7    38353.11    39911.38    507.10 o 
   5   7   7    29431.40    29129.44    454.28 o 
   7   7   7       81.08      178.34     46.68 o 
   9   7   7     1539.42     1877.96     90.06 o 
  11   7   7      417.36      472.81     49.91 o 
  13   7   7     3223.81     3191.04    143.82 o 
  15   7   7     7248.95     7533.73    271.93 o 
  17   7   7      412.66      443.63    104.87 o 
  19   7   7     1558.87     1877.90    164.86 o 
  21   7   7       37.34       54.84    105.45 o 
  23   7   7      142.32      134.29    118.19 o 
 -24   8   7      133.84      117.86    108.02 o 
 -22   8   7     1275.37     1676.70    164.86 o 
 -20   8   7       15.01       34.71     90.58 o 
 -18   8   7     4057.55     3925.52    204.79 o 
 -16   8   7     1096.68     1308.53    128.88 o 
 -14   8   7     7551.73     7501.16    194.27 o 
 -12   8   7      203.24      226.29     55.86 o 
 -10   8   7     7220.76     6947.91    229.60 o 
  -8   8   7     5022.51     5119.17    122.90 o 
  -6   8   7    14861.22    15287.61    236.72 o 
  -4   8   7      327.54      394.99     30.66 o 
  -2   8   7    18483.41    20310.17    533.01 o 
   0   8   7      142.24      249.28     40.02 o 
   2   8   7    19914.76    20160.28    294.79 o 
   4   8   7     2386.74     2690.04    102.73 o 
   6   8   7     4765.75     4654.00    136.03 o 
   8   8   7      680.76      504.55     60.96 o 
  10   8   7     3415.86     3626.77    128.44 o 
  12   8   7      229.92      173.46     48.24 o 
  14   8   7     1027.64     1075.47     99.45 o 
  16   8   7      212.09       74.88     89.95 o 
  18   8   7      516.15      684.59    125.70 o 
  20   8   7        7.79      -10.67    101.47 o 
  22   8   7        3.65     -130.04    102.79 o 
 -23   9   7      808.87      621.35    135.63 o 
 -21   9   7        3.54      -96.60     94.58 o 
 -19   9   7     2133.42     2287.91    175.08 o 
 -17   9   7     4703.66     5070.22    232.01 o 
 -15   9   7     1114.02      907.16    139.87 o 
 -13   9   7     1221.81     1247.86    118.82 o 
 -11   9   7     1351.71     1363.30     84.71 o 
  -9   9   7    24578.72    24427.05    353.45 o 
  -7   9   7     1707.01     1942.69    157.10 o 
  -5   9   7    14238.91    15315.99    248.73 o 
  -3   9   7    39639.79    40527.74    459.65 o 
  -1   9   7     7460.85     7044.01    377.81 o 
   1   9   7      880.92     1061.11     81.33 o 
   3   9   7       67.41       93.58     40.87 o 
   5   9   7     9181.42     8966.60    202.70 o 
   7   9   7    13633.02    12887.07    267.43 o 
   9   9   7      221.13      252.97     56.17 o 
  11   9   7     8474.77     7990.45    482.22 o 
  13   9   7     5629.96     6203.54    169.99 o 
  15   9   7      313.70      457.90     89.73 o 
  17   9   7       35.90      -52.69     83.80 o 
  19   9   7        1.21      -23.29     96.96 o 
  21   9   7      210.74       94.58    113.97 o 
 -22  10   7      719.32      909.09    149.33 o 
 -20  10   7     1330.43     1375.35    153.22 o 
 -18  10   7      206.45      137.45     95.25 o 
 -16  10   7      331.64      448.13    104.32 o 
 -14  10   7     2340.35     2756.76    170.80 o 
 -12  10   7     1541.50     1391.83    122.09 o 
 -10  10   7        2.55       24.27     51.09 o 
  -8  10   7     7404.76     7663.32    271.85 o 
  -6  10   7      450.09      537.09     63.14 o 
  -4  10   7     1942.99     2395.05    147.27 o 
  -2  10   7       13.27        7.04     40.36 o 
   0  10   7     3939.10     4316.99    118.74 o 
   2  10   7     2613.60     2604.06    109.24 o 
   4  10   7     5765.87     5907.32    163.27 o 
   6  10   7      184.31      164.59     55.53 o 
   8  10   7      365.83      431.20     92.53 o 
  10  10   7       54.73       53.73     61.81 o 
  12  10   7       97.95       60.88     59.36 o 
  14  10   7       44.16      -47.12     57.62 o 
  16  10   7      376.74      255.22    126.35 o 
  18  10   7      794.43      629.32    130.24 o 
  20  10   7      106.51      197.27    284.40 o 
 -21  11   7       91.12       86.55    122.55 o 
 -19  11   7     1094.27     1165.59    151.84 o 
 -17  11   7      223.56      159.19     95.62 o 
 -15  11   7      620.15      659.00    114.35 o 
 -13  11   7      933.64      823.69    113.25 o 
 -11  11   7      976.54     1074.97     95.15 o 
  -9  11   7     3016.83     2638.92    122.44 o 
  -7  11   7     8532.80     8298.58    264.50 o 
  -5  11   7     2090.20     2140.98    114.54 o 
  -3  11   7     8719.57     8924.23    218.81 o 
  -1  11   7     4353.42     4477.72    148.72 o 
   1  11   7      731.61      905.59     67.93 o 
   3  11   7     1330.40     1280.65     87.08 o 
   5  11   7      856.21      884.01     84.97 o 
   7  11   7     2937.60     3103.44    220.33 o 
   9  11   7      987.00      952.66     89.38 o 
  11  11   7     1723.84     1608.10    254.38 o 
  13  11   7      715.92      619.96     90.18 o 
  15  11   7      123.50      120.20    121.99 o 
  17  11   7      356.77      426.07    126.91 o 
  19  11   7        9.77     -106.48     99.79 o 
 -20  12   7     1854.68     1933.01    191.16 o 
 -18  12   7     3023.93     3384.79    570.80 o 
 -16  12   7      204.34      108.85    100.57 o 
 -14  12   7     8689.06     8694.36    346.35 o 
 -12  12   7     5592.65     5449.87    189.08 o 
 -10  12   7      822.09      668.86    112.57 o 
  -8  12   7     5219.95     5190.09    219.79 o 
  -6  12   7     3048.78     3077.76    139.33 o 
  -4  12   7    10607.09    10545.51    252.50 o 
  -2  12   7     8054.13     8231.29    216.39 o 
   0  12   7     6116.94     5928.04    177.21 o 
   2  12   7    17205.44    17309.20    535.31 o 
   4  12   7     2523.23     2818.23    130.10 o 
   6  12   7     5987.27     5484.08    169.28 o 
   8  12   7     2634.61     2659.55    130.98 o 
  10  12   7      166.46      161.28     71.50 o 
  12  12   7     2157.93     2061.59    115.71 o 
  14  12   7      250.64       92.66     71.96 o 
  16  12   7      796.86      673.07    116.00 o 
  18  12   7     1178.96     1042.12    166.11 o 
 -19  13   7      485.74      677.35    209.14 o 
 -17  13   7       55.42      -31.46     89.38 o 
 -15  13   7      756.13      718.81    211.14 o 
 -13  13   7      661.62      547.21    125.37 o 
 -11  13   7      101.25       38.57    112.56 o 
  -9  13   7     5896.14     5563.06    237.91 o 
  -7  13   7     4103.24     4206.48    185.00 o 
  -5  13   7     3740.02     3571.49    200.92 o 
  -3  13   7     5012.87     4774.28    171.95 o 
  -1  13   7       93.71      220.32     77.05 o 
   1  13   7      939.53     1072.88    105.62 o 
   3  13   7       76.49      -29.58     60.69 o 
   5  13   7      595.42      486.09    100.36 o 
   7  13   7     4874.18     4455.62    168.00 o 
   9  13   7       42.70       51.55     70.45 o 
  11  13   7     1153.71     1147.82    125.17 o 
  13  13   7      827.19      722.05     92.58 o 
  15  13   7       13.25      -68.20     72.79 o 
 -16  14   7      216.05      480.87    134.41 o 
 -14  14   7       80.01        0.02     98.86 o 
 -12  14   7     1389.31     1226.94    177.17 o 
 -10  14   7     1697.87     1669.72    155.63 o 
  -8  14   7     1429.86     1429.41    143.92 o 
  -6  14   7    10650.22    10615.47    275.97 o 
  -4  14   7     2801.16     2989.02    203.09 o 
  -2  14   7       70.93      133.52     72.27 o 
   0  14   7      217.18      226.58     73.65 o 
   2  14   7      329.28      397.28     95.01 o 
   4  14   7     2425.60     2957.48    173.86 o 
   6  14   7       16.73       34.48     67.39 o 
   8  14   7     5373.58     5726.66    199.56 o 
  10  14   7     2704.66     2926.43    206.24 o 
  12  14   7      191.38      307.67     83.40 o 
  14  14   7      509.25      638.78     95.97 o 
 -13  15   7        3.81      -39.20    105.50 o 
 -11  15   7     3312.52     2934.02    202.18 o 
  -9  15   7     4411.21     4327.13    268.42 o 
  -7  15   7     2794.62     2589.65    207.21 o 
  -5  15   7      362.87      239.41     86.50 o 
  -3  15   7     1141.81     1202.25    112.29 o 
  -1  15   7     3772.10     3811.35    246.42 o 
   1  15   7      714.31      717.57    115.32 o 
   3  15   7      717.95      622.09    150.53 o 
   5  15   7     4305.05     4354.64    285.07 o 
   7  15   7     2047.90     1763.49    127.74 o 
   9  15   7       58.25      192.13    181.41 o 
  11  15   7       54.40      -77.57     72.59 o 
 -10  16   7      958.73      827.95    146.13 o 
  -8  16   7        0.20        4.55    105.24 o 
  -6  16   7      650.30      596.17    109.00 o 
  -4  16   7       92.38      149.83     87.11 o 
  -2  16   7      201.13      107.30    141.43 o 
   0  16   7      657.93      747.31    163.85 o 
   2  16   7      969.02      764.63    162.52 o 
   4  16   7       15.17       55.95    127.88 o 
   6  16   7      308.24      382.31    145.20 o 
   8  16   7      512.71      617.27    136.03 o 
  -5  17   7      254.69      193.01    108.29 o 
  -3  17   7      679.66      659.31    122.47 o 
  -1  17   7     8210.96     8448.18    426.27 o 
   1  17   7     2613.56     2495.02    241.11 o 
 -28   0   8      951.61     1109.64    217.13 o 
 -26   0   8       96.70      -23.98    127.88 o 
 -24   0   8     2312.97     2781.43    253.10 o 
 -22   0   8      817.99     1146.94    178.50 o 
 -20   0   8      816.29      851.21    155.86 o 
 -18   0   8      156.72      171.84     90.58 o 
 -16   0   8     2895.35     3103.04    129.90 o 
 -14   0   8    43541.27    43615.46    775.10 o 
 -12   0   8    73436.22    70339.25   1175.96 o 
 -10   0   8    15623.02    14798.13    578.13 o 
  -8   0   8    27285.39    24852.12    769.95 o 
  -6   0   8    22983.72    22736.82    325.30 o 
  -4   0   8     1296.34     1704.22     74.84 o 
  -2   0   8      766.77     1007.25     42.27 o 
   0   0   8     5909.27     6438.73    122.57 o 
   2   0   8   156262.09   138349.27   3159.74 o 
   4   0   8    18872.50    16443.45    474.23 o 
   6   0   8    22177.05    18879.86    543.50 o 
   8   0   8   265336.31   261612.52   5925.18 o 
  10   0   8     1573.45     1523.92    139.87 o 
  12   0   8        2.93       43.96     52.75 o 
  14   0   8       23.77       43.09     59.49 o 
  16   0   8     4716.38     4824.83    193.48 o 
  18   0   8     3618.00     4372.73    193.89 o 
  20   0   8      141.73      340.21     90.29 o 
  22   0   8     1580.79     1687.77    217.13 o 
 -27   1   8      298.71      457.22    123.47 o 
 -25   1   8      129.46      271.84    101.10 o 
 -23   1   8      971.73     1017.44    138.54 o 
 -21   1   8      104.17       12.10    133.21 o 
 -19   1   8     2949.01     2996.53    163.89 o 
 -17   1   8      560.80      562.29     64.11 o 
 -15   1   8     1133.80     1288.69     76.42 o 
 -13   1   8     2732.76     2499.22     76.13 o 
 -11   1   8      732.82      758.37     42.35 o 
  -9   1   8    30019.09    29396.21    372.83 o 
  -7   1   8    48232.80    49724.01    470.82 o 
  -5   1   8     1976.48     1661.22     51.36 o 
  -3   1   8    18620.62    16420.34    173.54 o 
  -1   1   8     1887.96     1678.31     44.70 o 
   1   1   8      705.39      378.39     39.32 o 
   3   1   8      655.56      480.96     39.67 o 
   5   1   8      277.03      164.19     41.28 o 
   7   1   8    24204.48    22453.71    446.43 o 
   9   1   8     6615.50     6619.87    206.48 o 
  11   1   8     3815.19     3504.44    117.42 o 
  13   1   8     3143.63     3419.77    106.52 o 
  15   1   8     1386.70     1331.06    119.51 o 
  17   1   8     2509.15     2793.82    107.52 o 
  19   1   8        3.72       32.17     62.11 o 
  21   1   8       11.82      -18.51     64.83 o 
  23   1   8      264.11      210.62    104.32 o 
 -28   2   8      101.32      163.92    114.90 o 
 -26   2   8      287.02      159.07    128.55 o 
 -24   2   8      154.38      177.67     98.85 o 
 -22   2   8     3742.62     3749.53    196.96 o 
 -20   2   8      515.12      473.42     96.02 o 
 -18   2   8     5227.66     5260.64    162.00 o 
 -16   2   8     3472.11     3504.02    143.94 o 
 -14   2   8     1411.98     1242.16     74.62 o 
 -12   2   8     3193.85     2769.16     75.22 o 
 -10   2   8     9563.23     9368.25    152.74 o 
  -8   2   8    12102.96    11211.02    149.34 o 
  -6   2   8   103130.54   104452.43   1049.41 o 
  -4   2   8      386.65      390.42     26.36 o 
  -2   2   8     7516.06     6894.80    104.45 o 
   0   2   8    27680.26    26208.82    292.87 o 
   2   2   8     8011.42     7528.15    124.43 o 
   4   2   8     6854.09     6840.76    145.16 o 
   6   2   8    17256.24    16915.42    355.81 o 
   8   2   8    23855.68    24613.73    488.64 o 
  10   2   8     6796.35     6617.29    197.98 o 
  12   2   8      480.70      618.21     77.10 o 
  14   2   8      489.55      407.48     52.79 o 
  16   2   8     1639.61     1887.77    107.73 o 
  18   2   8      267.69      457.70     76.62 o 
  20   2   8       27.22      -25.96     74.57 o 
  22   2   8       93.14       56.70     98.81 o 
  24   2   8      115.02       -9.31     97.91 o 
 -27   3   8      348.61      300.82    117.20 o 
 -25   3   8     1160.61      988.36    230.45 o 
 -23   3   8     1162.74     1264.21    137.80 o 
 -21   3   8      310.68      385.23     99.34 o 
 -19   3   8     5919.67     5849.98    177.33 o 
 -17   3   8     2023.97     2132.18    105.19 o 
 -15   3   8       59.76      122.83     47.75 o 
 -13   3   8     2597.54     2394.01    111.20 o 
 -11   3   8     3479.36     3113.32    102.58 o 
  -9   3   8    16700.74    16018.28    231.43 o 
  -7   3   8    11888.86    11905.71    157.58 o 
  -5   3   8    19959.59    20109.60    235.84 o 
  -3   3   8    80931.51    78376.13    798.69 o 
  -1   3   8    37279.00    37474.82    404.22 o 
   1   3   8     1946.66     1984.24     57.37 o 
   3   3   8     1763.76     1580.77     72.63 o 
   5   3   8    10241.62     9051.08    180.37 o 
   7   3   8    18982.94    18674.99    313.56 o 
   9   3   8      805.39      732.64     54.94 o 
  11   3   8     2930.26     3125.19    107.29 o 
  13   3   8     6008.32     6145.90    170.66 o 
  15   3   8     1303.18     1338.35    172.90 o 
  17   3   8      387.79      402.39     79.46 o 
  19   3   8      105.23      114.59     65.82 o 
  21   3   8       29.97      112.58     94.60 o 
  23   3   8       34.21      -40.13     95.60 o 
  25   3   8       17.09      -51.62    113.93 o 
 -28   4   8      199.36       33.30    166.51 o 
 -26   4   8      521.31      548.50    124.59 o 
 -24   4   8      776.52      958.46    129.16 o 
 -22   4   8     1959.20     1824.86    119.62 o 
 -20   4   8     2986.67     3563.35    147.01 o 
 -18   4   8       66.97       32.45     52.85 o 
 -16   4   8     1468.02     1524.12     92.28 o 
 -14   4   8     3787.30     3872.30    143.46 o 
 -12   4   8     4484.01     4484.17    130.58 o 
 -10   4   8    12000.41    11238.05    432.24 o 
  -8   4   8     4610.96     3955.33     77.99 o 
  -6   4   8    11597.08    11715.59    157.51 o 
  -4   4   8      680.87      647.47     33.36 o 
  -2   4   8      106.70      171.12     23.56 o 
   0   4   8     1112.23     1139.67     45.10 o 
   2   4   8    18496.38    19514.04    298.02 o 
   4   4   8     1130.59     1301.90     65.25 o 
   6   4   8     3629.49     4108.75    117.45 o 
   8   4   8       88.58       91.20     38.99 o 
  10   4   8     3550.27     3488.52    119.30 o 
  12   4   8     1079.44     1044.44     81.93 o 
  14   4   8      635.14      721.54     75.08 o 
  16   4   8       84.44      110.33     61.10 o 
  18   4   8      279.09      424.35     77.31 o 
  20   4   8       25.44       65.15     89.13 o 
  22   4   8      218.16      561.29    122.70 o 
  24   4   8        0.12      -15.05    108.28 o 
 -27   5   8     2070.79     2516.34    286.40 o 
 -25   5   8      733.23      920.48    199.82 o 
 -23   5   8        9.75       56.95     70.76 o 
 -21   5   8        1.57       -2.41     59.69 o 
 -19   5   8       38.02       28.24     56.29 o 
 -17   5   8    15827.16    15042.76    307.75 o 
 -15   5   8    21742.86    21757.69    385.54 o 
 -13   5   8     6504.73     6142.40    202.22 o 
 -11   5   8    56676.14    55849.73    798.38 o 
  -9   5   8    22782.85    23883.95    409.54 o 
  -7   5   8      199.04      144.10     33.59 o 
  -5   5   8     4531.85     4911.80     89.97 o 
  -3   5   8     9368.06     8631.76    128.45 o 
  -1   5   8    47030.36    46979.41    561.37 o 
   1   5   8     9329.31     9775.68    153.61 o 
   3   5   8    18235.98    18478.64    306.68 o 
   5   5   8    51988.44    51814.49    732.18 o 
   7   5   8       63.05       40.59     57.60 o 
   9   5   8    11614.94    11679.74    235.06 o 
  11   5   8     1309.80     1231.40    116.36 o 
  13   5   8        6.91      -20.80     49.25 o 
  15   5   8     1609.98     1748.83    104.63 o 
  17   5   8        8.43       92.44    101.24 o 
  19   5   8     1866.35     1781.74    167.84 o 
  21   5   8     1147.93     1560.41    156.83 o 
  23   5   8      104.05       79.26    165.85 o 
 -26   6   8      350.67      157.19    161.18 o 
 -24   6   8        5.90      -41.21    127.88 o 
 -22   6   8     4294.10     4442.52    445.59 o 
 -20   6   8     7515.94     7497.51    218.00 o 
 -18   6   8      555.38      557.54     78.25 o 
 -16   6   8      365.86      555.01     72.65 o 
 -14   6   8     1202.68     1100.87     92.81 o 
 -12   6   8       52.65      -22.66     38.21 o 
 -10   6   8    11911.71    10991.33    223.24 o 
  -8   6   8      466.76      468.49     52.87 o 
  -6   6   8    17514.43    17458.29    364.44 o 
  -4   6   8    19615.75    20988.53    255.95 o 
  -2   6   8      728.61      837.89     43.94 o 
   0   6   8     3742.64     2836.02    104.22 o 
   2   6   8       38.68        9.13     20.95 o 
   4   6   8     2849.40     3116.89     85.60 o 
   6   6   8      312.73      197.83     49.14 o 
   8   6   8    10294.38     9905.37    210.77 o 
  10   6   8    25863.60    26394.43    435.21 o 
  12   6   8     2250.22     2832.86    104.14 o 
  14   6   8     8345.47     8967.93    404.04 o 
  16   6   8     1554.94     1664.77    390.31 o 
  18   6   8       26.85      160.72     95.08 o 
  20   6   8        0.05     -124.34     82.89 o 
  22   6   8        4.40       33.35     97.29 o 
 -25   7   8      402.98      520.03    127.32 o 
 -23   7   8      416.84      408.68    111.86 o 
 -21   7   8       29.61       75.87     89.71 o 
 -19   7   8     1323.46      984.20    125.68 o 
 -17   7   8    10241.63     9553.85    237.58 o 
 -15   7   8       18.49      114.06     77.67 o 
 -13   7   8     1868.42     1771.70     95.09 o 
 -11   7   8        9.06       37.55     44.53 o 
  -9   7   8     2555.17     2873.18     92.55 o 
  -7   7   8     5491.10     5845.66    161.05 o 
  -5   7   8        8.43       75.56     27.11 o 
  -3   7   8    14877.84    16022.26    234.01 o 
  -1   7   8     6387.96     5774.40    209.19 o 
   1   7   8      786.42      768.21     45.70 o 
   3   7   8      905.07      749.51    117.09 o 
   5   7   8       68.78       47.66     42.47 o 
   7   7   8       90.58       28.44     42.56 o 
   9   7   8     1938.73     1856.42     93.28 o 
  11   7   8        6.02      100.17     51.50 o 
  13   7   8      214.73      290.45     62.30 o 
  15   7   8        5.45       25.20     79.35 o 
  17   7   8       13.02      -75.79     78.16 o 
  19   7   8       48.14       22.95     93.55 o 
  21   7   8       45.73       21.12    102.68 o 
  23   7   8       84.11      190.31    119.61 o 
 -24   8   8      154.61      222.98    192.49 o 
 -22   8   8     2563.89     2664.96    194.92 o 
 -20   8   8      924.69     1295.92    285.07 o 
 -18   8   8      513.38      258.12     92.82 o 
 -16   8   8     6741.58     6235.68    245.50 o 
 -14   8   8     6642.00     6524.28    183.03 o 
 -12   8   8     9602.72     9901.27    225.58 o 
 -10   8   8      526.89      508.45     57.37 o 
  -8   8   8     4780.73     4956.37    188.43 o 
  -6   8   8    38179.09    37848.90    486.13 o 
  -4   8   8    18846.70    19164.94    424.15 o 
  -2   8   8     1126.41     1162.82     49.90 o 
   0   8   8    21921.29    22496.06    351.80 o 
   2   8   8    19971.08    20185.56    297.86 o 
   4   8   8     1229.11     1126.66     61.95 o 
   6   8   8       65.03      -10.74     40.45 o 
   8   8   8     1038.65     1086.65     77.56 o 
  10   8   8     9356.45     9366.48    217.70 o 
  12   8   8     1718.28     1618.60     78.62 o 
  14   8   8      804.96      830.07    147.84 o 
  16   8   8      832.66      809.62    123.65 o 
  18   8   8      134.48      116.86    101.11 o 
  20   8   8      126.16      -26.01    101.26 o 
  22   8   8      467.86      339.81    127.57 o 
 -23   9   8       87.13       -9.26     99.49 o 
 -21   9   8      348.44      460.23    122.06 o 
 -19   9   8       22.99       10.44     84.12 o 
 -17   9   8       11.02        1.55    111.90 o 
 -15   9   8      184.84      227.37     87.09 o 
 -13   9   8      110.94      152.58     99.24 o 
 -11   9   8    14163.73    13926.54    343.56 o 
  -9   9   8     3918.26     3870.45    113.34 o 
  -7   9   8     1092.49     1114.18     75.80 o 
  -5   9   8     6384.50     6613.91    164.27 o 
  -3   9   8       47.62       65.44     48.02 o 
  -1   9   8     6026.82     5837.20    136.47 o 
   1   9   8     8351.48     8342.91    167.89 o 
   3   9   8     6081.65     5729.94    134.35 o 
   5   9   8    16565.08    16402.43    344.68 o 
   7   9   8      401.86      448.58     63.35 o 
   9   9   8     1262.10     1273.71     85.50 o 
  11   9   8        1.81       22.33     44.48 o 
  13   9   8      372.36      423.11     69.19 o 
  15   9   8      557.79      487.99     92.78 o 
  17   9   8       41.20       92.69     99.37 o 
  19   9   8      331.49      363.02    124.95 o 
  21   9   8      189.61      329.66    347.01 o 
 -22  10   8      137.53      281.31    120.00 o 
 -20  10   8      319.89      368.41    115.81 o 
 -18  10   8     3316.31     3144.32    200.37 o 
 -16  10   8      112.24      -77.74     74.49 o 
 -14  10   8    18745.12    17533.81    742.65 o 
 -12  10   8     8521.85     8835.17    229.28 o 
 -10  10   8     7291.20     7141.48    195.69 o 
  -8  10   8    17547.57    16347.36    314.25 o 
  -6  10   8      140.12      151.04     72.89 o 
  -4  10   8      109.94      155.92     60.58 o 
  -2  10   8     4797.01     5066.05    155.94 o 
   0  10   8      746.72      834.11     90.75 o 
   2  10   8    18137.81    18246.48    318.98 o 
   4  10   8     2830.34     2941.81    128.29 o 
   6  10   8    19064.69    18363.27    563.65 o 
   8  10   8     3118.74     3292.55    131.22 o 
  10  10   8       14.03      -91.00     69.24 o 
  12  10   8       26.82       44.70     60.76 o 
  14  10   8      281.70      303.73     73.45 o 
  16  10   8       31.87       58.59    183.83 o 
  18  10   8     1100.66     1335.31    158.65 o 
  20  10   8        4.24       97.71    115.51 o 
 -21  11   8      241.30      395.98    127.73 o 
 -19  11   8     6796.52     7817.89    456.24 o 
 -17  11   8     2583.83     2389.49    287.73 o 
 -15  11   8      133.87      112.07    151.86 o 
 -13  11   8      946.11      999.78    112.55 o 
 -11  11   8     5721.77     5009.23    172.60 o 
  -9  11   8    27068.23    26435.73    575.55 o 
  -7  11   8    13137.17    12113.60    336.33 o 
  -5  11   8     6749.08     7503.68    246.67 o 
  -3  11   8    13544.69    13672.59    290.88 o 
  -1  11   8      975.52     1032.14     84.40 o 
   1  11   8      613.94      624.85     63.24 o 
   3  11   8      850.48      960.69     84.29 o 
   5  11   8     1838.68     1981.09    106.49 o 
   7  11   8     5902.96     5584.29    170.83 o 
   9  11   8     1417.60      952.52    116.74 o 
  11  11   8     1012.72      958.82    107.00 o 
  13  11   8      476.63      493.44     78.21 o 
  15  11   8      479.48      375.93     79.39 o 
  17  11   8      880.24      932.32    147.17 o 
  19  11   8       38.79      -41.61    119.22 o 
 -20  12   8       37.60        0.47    110.56 o 
 -18  12   8        2.25      -54.05     94.36 o 
 -16  12   8      432.86      240.68    140.54 o 
 -14  12   8       11.50       -9.35     65.96 o 
 -12  12   8      302.95      275.37     98.35 o 
 -10  12   8      157.67      107.45     84.47 o 
  -8  12   8      980.69     1112.23    122.35 o 
  -6  12   8      743.89      781.82    108.02 o 
  -4  12   8      842.91      832.99     87.77 o 
  -2  12   8     2566.90     2733.94    127.91 o 
   0  12   8     1684.52     1774.98    105.92 o 
   2  12   8       14.15       47.96     49.75 o 
   4  12   8      437.56      422.61     73.66 o 
   6  12   8       37.52       12.29     60.54 o 
   8  12   8      914.37      688.36    108.84 o 
  10  12   8      264.77      360.49     79.75 o 
  12  12   8       22.32      -25.71     98.18 o 
  14  12   8       26.42      -27.20     71.12 o 
  16  12   8        0.13       78.63     91.27 o 
 -19  13   8     1330.69     1296.31    199.82 o 
 -17  13   8      359.82      256.86    122.19 o 
 -15  13   8      418.60      371.14    179.83 o 
 -13  13   8      344.22      303.65    111.38 o 
 -11  13   8     3484.05     3417.88    201.86 o 
  -9  13   8     6126.28     6423.28    342.35 o 
  -7  13   8       78.64      141.81     90.19 o 
  -5  13   8     4439.05     4097.42    164.85 o 
  -3  13   8    11767.25    11950.94    282.41 o 
  -1  13   8     1743.67     1712.23    111.10 o 
   1  13   8      573.11      459.28     77.67 o 
   3  13   8     4796.57     4764.50    215.34 o 
   5  13   8     6239.77     6207.09    258.60 o 
   7  13   8     1985.69     1956.65    151.38 o 
   9  13   8      211.74      240.02     85.15 o 
  11  13   8     2065.43     1731.00    126.34 o 
  13  13   8     2870.57     2884.65    148.82 o 
  15  13   8      610.44      467.68     96.28 o 
 -16  14   8      132.84      348.86    130.59 o 
 -14  14   8     3060.91     2672.09    202.30 o 
 -12  14   8     1896.95     1783.44    308.38 o 
 -10  14   8     1350.76     1194.94    140.83 o 
  -8  14   8     2951.15     2695.89    176.90 o 
  -6  14   8      339.50      182.24     99.24 o 
  -4  14   8      170.44      178.51     78.18 o 
  -2  14   8     1006.22     1215.31    106.09 o 
   0  14   8     1815.84     1701.69    116.77 o 
   2  14   8     5727.78     5708.50    229.78 o 
   4  14   8      535.24      592.78    142.53 o 
   6  14   8     1739.66     1981.86    204.48 o 
   8  14   8     3293.46     3168.92    156.69 o 
  10  14   8        8.68      -21.47     77.26 o 
  12  14   8       17.12       15.43     71.42 o 
 -13  15   8      412.22      293.37    251.77 o 
 -11  15   8     6087.30     6055.79    275.17 o 
  -9  15   8      369.80      516.99    121.92 o 
  -7  15   8      849.37     1005.89    137.13 o 
  -5  15   8      381.17      163.57     82.53 o 
  -3  15   8      912.44     1034.70    125.04 o 
  -1  15   8      407.36      464.11     89.98 o 
   1  15   8     1352.33     1461.17    138.65 o 
   3  15   8     1062.15     1005.74    171.84 o 
   5  15   8     2570.35     2721.74    167.47 o 
   7  15   8        8.75       47.16     78.48 o 
   9  15   8      355.24      542.39    174.63 o 
  11  15   8       84.29      -46.39     82.20 o 
 -10  16   8       69.16       89.17    111.71 o 
  -8  16   8      714.52      771.54    138.83 o 
  -6  16   8     6148.31     6352.34    280.41 o 
  -4  16   8     3274.93     3095.29    206.72 o 
  -2  16   8      745.11      744.00    104.84 o 
   0  16   8     3177.19     3231.68    269.08 o 
   2  16   8        1.06      347.68    142.53 o 
   4  16   8        0.09       71.93    127.88 o 
   6  16   8       22.03       45.29    133.21 o 
  -1  17   8      359.54      159.85    151.86 o 
 -27   1   9       57.72       12.65    103.61 o 
 -25   1   9      440.45      317.28    132.54 o 
 -23   1   9      209.78      274.94    122.55 o 
 -21   1   9        0.45        1.61     71.29 o 
 -19   1   9    39921.99    40221.68    789.74 o 
 -17   1   9    20019.72    20236.98    362.48 o 
 -15   1   9     1056.06     1016.29     71.54 o 
 -13   1   9     4439.56     4339.07    117.09 o 
 -11   1   9     2371.47     2246.33     69.65 o 
  -9   1   9     7518.30     7281.28    112.42 o 
  -7   1   9      254.41      187.83     19.35 o 
  -5   1   9    42886.35    42785.27    409.03 o 
  -3   1   9   119752.68   114275.16   1035.65 o 
  -1   1   9    25270.31    23725.30    270.70 o 
   1   1   9     9022.16     7693.97    115.17 o 
   3   1   9    17454.46    16883.25    275.14 o 
   5   1   9      843.42     1072.31     75.28 o 
   7   1   9     4363.09     4426.45    156.58 o 
   9   1   9       60.51        5.97    109.23 o 
  11   1   9     3353.03     3459.90    153.50 o 
  13   1   9     9137.01     9713.69    204.00 o 
  15   1   9      303.42      456.93     85.57 o 
  17   1   9     1209.89     1572.48     87.61 o 
  19   1   9      220.27      339.85     78.06 o 
  21   1   9        5.67      -81.29     65.87 o 
  23   1   9       35.21      506.20    177.17 o 
 -28   2   9     1463.62     1740.73    176.14 o 
 -26   2   9       12.00       -3.39     96.38 o 
 -24   2   9     2012.27     2439.67    181.17 o 
 -22   2   9      136.29       80.07    133.21 o 
 -20   2   9       24.78       16.96     72.24 o 
 -18   2   9       38.59      -31.05     47.78 o 
 -16   2   9      179.66      125.03     48.94 o 
 -14   2   9    18116.96    17631.21    315.05 o 
 -12   2   9    45085.76    45312.36    658.06 o 
 -10   2   9    11631.11    11477.39    159.07 o 
  -8   2   9    96181.59    95190.44    967.56 o 
  -6   2   9    62956.41    68636.48    707.80 o 
  -4   2   9      758.35      947.49     37.66 o 
  -2   2   9       29.69       37.08     21.34 o 
   0   2   9     4586.27     4866.31     86.07 o 
   2   2   9    33416.56    32009.94    398.85 o 
   4   2   9    11330.42    10273.48    195.43 o 
   6   2   9     9209.20     8238.67    220.12 o 
   8   2   9    51638.63    48263.37    870.20 o 
  10   2   9      116.22      131.70     74.60 o 
  12   2   9     4682.64     4394.07    150.27 o 
  14   2   9      346.38      296.68     51.91 o 
  16   2   9      181.71      144.03     68.17 o 
  18   2   9      223.61      320.53     75.44 o 
  20   2   9        6.83      114.70     73.59 o 
  22   2   9      227.97      117.77    101.52 o 
  24   2   9      109.67      339.72    131.88 o 
 -27   3   9      455.97      374.83    119.68 o 
 -25   3   9     1163.02     1544.57    311.05 o 
 -23   3   9      405.77      287.53    105.48 o 
 -21   3   9      956.04      980.59    121.76 o 
 -19   3   9     1236.22     1017.70    140.97 o 
 -17   3   9     1863.82     1526.36     92.28 o 
 -15   3   9     6406.12     6285.20    167.27 o 
 -13   3   9     9204.61     9187.85    201.26 o 
 -11   3   9    25996.66    24625.40    394.52 o 
  -9   3   9     3353.33     2996.37     78.81 o 
  -7   3   9    14199.20    13867.58    179.87 o 
  -5   3   9     8919.92     9565.92    135.66 o 
  -3   3   9     3765.75     3996.69     78.37 o 
  -1   3   9       95.43      111.66     23.11 o 
   1   3   9    13140.86    12845.06    188.92 o 
   3   3   9      951.53      964.61     57.12 o 
   5   3   9    17288.46    17119.69    302.16 o 
   7   3   9     1842.73     1803.44     83.06 o 
   9   3   9    11260.06    10855.54    279.90 o 
  11   3   9      884.73      833.86     89.49 o 
  13   3   9      446.70      356.63     63.29 o 
  15   3   9      196.25      135.19     62.23 o 
  17   3   9      259.80      300.88     71.52 o 
  19   3   9       47.48       -4.20     66.56 o 
  21   3   9      853.41     1109.32    215.13 o 
  23   3   9       47.11      255.91    119.13 o 
 -26   4   9       73.28       30.54    100.70 o 
 -24   4   9      207.39       81.17     98.27 o 
 -22   4   9     1446.94     1353.18    140.83 o 
 -20   4   9     2249.29     2281.66    121.59 o 
 -18   4   9        6.78       81.30     54.23 o 
 -16   4   9    26383.80    26394.88    449.40 o 
 -14   4   9    12491.55    12268.41    272.17 o 
 -12   4   9      434.53      485.74     73.04 o 
 -10   4   9     3080.24     3433.88     93.25 o 
  -8   4   9    10549.99     9929.98    144.35 o 
  -6   4   9    46244.71    42907.20    465.70 o 
  -4   4   9     4379.54     4132.10     81.18 o 
  -2   4   9    45014.25    46170.69    455.58 o 
   0   4   9    27672.63    26680.07    342.29 o 
   2   4   9    15265.78    14524.10    211.00 o 
   4   4   9     1259.42     1176.25     72.53 o 
   6   4   9      898.52      803.20     63.44 o 
   8   4   9     7808.71     7893.97    182.86 o 
  10   4   9     4483.90     4488.55    208.47 o 
  12   4   9      348.77      462.46     80.56 o 
  14   4   9     5130.42     5109.68    250.30 o 
  16   4   9     2517.90     2883.97    216.01 o 
  18   4   9        2.59        7.32    121.67 o 
  20   4   9       69.96      196.68     99.20 o 
  22   4   9       23.80       75.46    112.56 o 
  24   4   9      102.67     -129.49    108.21 o 
 -27   5   9      522.35      542.16    186.49 o 
 -25   5   9      278.02       93.25    146.53 o 
 -23   5   9       87.80      173.51     87.89 o 
 -21   5   9      148.40      130.39     69.16 o 
 -19   5   9     1844.66     1787.33    111.15 o 
 -17   5   9      548.15      521.80     89.26 o 
 -15   5   9     5122.50     4908.64    154.14 o 
 -13   5   9       14.38       14.13     40.13 o 
 -11   5   9     1020.41      910.45     67.81 o 
  -9   5   9      309.43      343.26     40.46 o 
  -7   5   9     3721.78     4375.74     87.64 o 
  -5   5   9     1757.19     1699.54     54.82 o 
  -3   5   9      397.38      565.70     35.97 o 
  -1   5   9     1835.61     1762.28     58.95 o 
   1   5   9       36.32       69.94     35.38 o 
   3   5   9     5666.94     5767.46    142.80 o 
   5   5   9        3.75       33.43     37.38 o 
   7   5   9        5.73       34.01     56.04 o 
   9   5   9      191.55      145.43     91.63 o 
  11   5   9      473.84      408.74     62.71 o 
  13   5   9       87.26      153.66     60.94 o 
  15   5   9      359.77      368.02     84.86 o 
  17   5   9       71.78      -68.31     77.95 o 
  19   5   9      142.11       91.14     91.66 o 
  21   5   9      130.37      158.05    104.49 o 
  23   5   9      156.27      -18.28    110.60 o 
 -26   6   9       27.19      -67.94    133.21 o 
 -24   6   9        1.84      -21.81     86.86 o 
 -22   6   9     1573.48     1535.11    128.23 o 
 -20   6   9     1229.08     1207.34    114.40 o 
 -18   6   9      257.18      235.38     67.37 o 
 -16   6   9     7348.72     7686.28    206.50 o 
 -14   6   9     3484.18     3392.16    128.86 o 
 -12   6   9      916.02      902.65    102.55 o 
 -10   6   9       54.87       82.92     35.81 o 
  -8   6   9     2621.37     3016.11    125.55 o 
  -6   6   9    17471.55    17426.40    224.65 o 
  -4   6   9     3391.05     3679.38     81.91 o 
  -2   6   9    18382.66    18582.82    261.01 o 
   0   6   9    25975.47    26166.97    343.46 o 
   2   6   9     3563.50     3426.60     83.88 o 
   4   6   9      287.26      371.38     51.53 o 
   6   6   9     1359.36     1331.63     77.37 o 
   8   6   9      969.65      923.98     73.14 o 
  10   6   9     1416.70     1324.00     85.99 o 
  12   6   9      245.96      243.07     60.82 o 
  14   6   9     2305.19     2348.90    121.85 o 
  16   6   9     2115.94     2167.65    163.64 o 
  18   6   9       10.77      -30.13     85.08 o 
  20   6   9       86.37       43.60     96.13 o 
  22   6   9       20.30     -147.24     98.16 o 
 -25   7   9     1697.51     1629.05    173.98 o 
 -23   7   9      190.82      317.32    128.55 o 
 -21   7   9     1715.16     1864.21    160.95 o 
 -19   7   9     2089.00     1860.99    118.98 o 
 -17   7   9     3082.20     2952.79    150.91 o 
 -15   7   9    21317.27    20728.91    384.62 o 
 -13   7   9     1790.02     1994.70    101.75 o 
 -11   7   9    39529.99    37652.76    499.52 o 
  -9   7   9    19188.74    18818.25    563.93 o 
  -7   7   9    12604.24    12088.92    259.54 o 
  -5   7   9    27596.08    26840.82    479.72 o 
  -3   7   9     1318.58     1011.72     92.68 o 
  -1   7   9      412.31      413.16     37.79 o 
   1   7   9     8990.08     9893.37    208.65 o 
   3   7   9     9245.47     8235.92    186.48 o 
   5   7   9    34993.76    34250.13   1031.05 o 
   7   7   9     1769.86     1887.16     93.25 o 
   9   7   9     7210.34     6847.27    203.52 o 
  11   7   9     3870.37     4443.74    149.65 o 
  13   7   9       29.95      -24.37     61.06 o 
  15   7   9      363.23      201.70     94.24 o 
  17   7   9       16.51       75.20     94.18 o 
  19   7   9      436.18      511.54    121.57 o 
  21   7   9      923.42     1068.58    151.18 o 
 -24   8   9      431.81      423.74    128.45 o 
 -22   8   9       21.50      -73.90     90.19 o 
 -20   8   9     1035.47     1007.43    189.82 o 
 -18   8   9      582.51      544.08    106.77 o 
 -16   8   9     4430.75     3910.67    180.94 o 
 -14   8   9        5.94      -36.82     49.27 o 
 -12   8   9      473.01      506.69     58.22 o 
 -10   8   9        7.99      -46.26     36.03 o 
  -8   8   9     4749.97     4540.08    123.82 o 
  -6   8   9    14850.94    15207.33    241.23 o 
  -4   8   9    21565.94    21245.51    424.26 o 
  -2   8   9     4896.54     5362.39    206.44 o 
   0   8   9     7267.67     6963.43    172.66 o 
   2   8   9      564.97      618.40     53.64 o 
   4   8   9     8098.26     7526.95    182.41 o 
   6   8   9     4726.00     4817.43    148.04 o 
   8   8   9     1682.27     1891.90     98.58 o 
  10   8   9     2761.54     2334.48    123.24 o 
  12   8   9      369.59      614.74     62.06 o 
  14   8   9      902.94      707.33    117.87 o 
  16   8   9       61.46       74.78     97.91 o 
  18   8   9      731.73      674.75    128.51 o 
  20   8   9      251.18      373.86    126.48 o 
 -23   9   9      907.45      776.60    145.86 o 
 -21   9   9      473.79      481.22    122.70 o 
 -19   9   9     4436.63     4792.31    236.16 o 
 -17   9   9     3301.97     3777.37    251.77 o 
 -15   9   9      622.99      591.24    172.51 o 
 -13   9   9    12266.24    12623.38    237.32 o 
 -11   9   9      627.71      581.17     64.22 o 
  -9   9   9      553.03      654.45     59.84 o 
  -7   9   9       89.90      162.97     48.54 o 
  -5   9   9     9723.51    10059.34    278.01 o 
  -3   9   9    25088.47    25781.95    525.81 o 
  -1   9   9     5111.22     5071.12    148.79 o 
   1   9   9     8289.63     8670.16    156.14 o 
   3   9   9    10994.67    10350.32    226.18 o 
   5   9   9     2389.97     2562.90    112.30 o 
   7   9   9       74.11       77.62     54.95 o 
   9   9   9      663.11      690.12     79.12 o 
  11   9   9     3255.07     3216.07    155.51 o 
  13   9   9     7708.87     7743.25    216.11 o 
  15   9   9      607.28      901.56    130.86 o 
  17   9   9       93.55      117.04    100.82 o 
  19   9   9      330.48      530.29    130.29 o 
 -22  10   9      213.05       72.99    108.05 o 
 -20  10   9      285.12      199.73    108.40 o 
 -18  10   9      504.94      400.43    112.42 o 
 -16  10   9     1363.17     1531.25    143.58 o 
 -14  10   9     2503.76     2500.67    132.38 o 
 -12  10   9      205.48      317.72     94.35 o 
 -10  10   9     9483.40     8982.64    232.95 o 
  -8  10   9     3697.80     3720.70    160.48 o 
  -6  10   9     4487.09     3353.76    164.42 o 
  -4  10   9     1597.25     1366.27    112.32 o 
  -2  10   9     4661.15     4436.83    551.49 o 
   0  10   9     4325.01     4477.06    125.97 o 
   2  10   9     3128.32     3152.02    125.53 o 
   4  10   9      216.70      148.68     57.43 o 
   6  10   9      917.90      812.76     79.22 o 
   8  10   9     4997.12     4899.15    162.99 o 
  10  10   9     3372.00     3061.89    180.50 o 
  12  10   9      146.81       97.79     71.55 o 
  14  10   9       48.43       80.84     68.76 o 
  16  10   9       34.23       28.89     97.31 o 
  18  10   9      103.15      104.39    100.42 o 
 -21  11   9      318.04      265.19    120.61 o 
 -19  11   9     1478.30     1399.73    443.59 o 
 -17  11   9     2248.86     2284.35    178.62 o 
 -15  11   9      575.77      646.79    102.84 o 
 -13  11   9     1025.78      937.52    105.88 o 
 -11  11   9      305.16      247.17     69.78 o 
  -9  11   9      981.44      894.25    144.53 o 
  -7  11   9     3346.71     2849.55    177.84 o 
  -5  11   9      263.46      240.37     80.42 o 
  -3  11   9     7586.28     7715.93    250.55 o 
  -1  11   9     8674.75     8675.13    217.16 o 
   1  11   9      438.65      408.11     58.35 o 
   3  11   9      766.18      805.94     94.20 o 
   5  11   9       12.46       48.50     58.50 o 
   7  11   9      281.31      195.46     63.88 o 
   9  11   9     1859.86     1768.51    147.20 o 
  11  11   9       16.80      -44.32     83.60 o 
  13  11   9      460.04      306.65    109.98 o 
  15  11   9       28.60      -98.16     65.44 o 
  17  11   9      319.22      -89.13    100.54 o 
 -20  12   9       98.37      161.35    112.57 o 
 -18  12   9      127.35       93.62     85.97 o 
 -16  12   9     1346.19     1074.05    113.10 o 
 -14  12   9     6375.52     6369.83    264.18 o 
 -12  12   9     8008.65     7535.24    590.79 o 
 -10  12   9     1515.96     1595.19    142.81 o 
  -8  12   9    11466.43    11442.59    340.39 o 
  -6  12   9     5042.60     4888.70    211.53 o 
  -4  12   9      667.13      508.48    112.56 o 
  -2  12   9     2410.33     2492.58    160.18 o 
   0  12   9     4439.83     4150.07    215.57 o 
   2  12   9     9169.18     9047.52    198.00 o 
   4  12   9     1467.52     1278.56    101.04 o 
   6  12   9     1819.20     1632.11    134.45 o 
   8  12   9     3915.13     4032.02    198.85 o 
  10  12   9      268.53      232.67     78.06 o 
  12  12   9      632.74      536.59     93.86 o 
  14  12   9       97.49      242.50     81.08 o 
  16  12   9      113.83     -136.83     91.22 o 
 -17  13   9      767.84      736.79    137.88 o 
 -15  13   9     1792.97     1736.72    276.41 o 
 -13  13   9     1719.80     1782.75    162.35 o 
 -11  13   9      374.45      258.77    142.53 o 
  -9  13   9       91.32       30.67     92.70 o 
  -7  13   9     1612.67     1442.08    139.02 o 
  -5  13   9       49.16       17.49    102.57 o 
  -3  13   9     5009.80     4674.32    175.00 o 
  -1  13   9       71.76      104.70     66.25 o 
   1  13   9     5847.91     5210.29    799.26 o 
   3  13   9     2125.55     1924.75    116.75 o 
   5  13   9      974.59     1093.09     99.30 o 
   7  13   9        0.34      153.25     95.50 o 
   9  13   9      219.91      173.59    101.63 o 
  11  13   9       81.26       13.21     76.85 o 
  13  13   9      947.05     1110.51    105.54 o 
  15  13   9        2.51       31.32     81.48 o 
 -16  14   9     2920.54     3129.78    319.04 o 
 -14  14   9     1528.78     1865.06    241.78 o 
 -12  14   9       12.00      119.96    168.51 o 
 -10  14   9       20.54      -47.24     91.15 o 
  -8  14   9        7.84      -30.41     82.82 o 
  -6  14   9      986.77     1191.71    353.01 o 
  -4  14   9     1324.69     1386.12    251.77 o 
  -2  14   9     2639.15     2626.61    139.47 o 
   0  14   9     9433.01     9755.61    429.60 o 
   2  14   9     1317.57     1327.86    108.23 o 
   4  14   9        5.37       75.93    106.57 o 
   6  14   9       22.45      -47.69     84.76 o 
   8  14   9        6.25      -28.44     73.98 o 
  10  14   9      950.64     1151.86    141.20 o 
  12  14   9        2.26       75.60     79.23 o 
 -13  15   9      236.57      146.63    115.94 o 
 -11  15   9     1832.75     1780.00    173.10 o 
  -9  15   9     1335.78     1164.30    330.36 o 
  -7  15   9       61.59      166.17    119.89 o 
  -5  15   9     1359.89     1392.51    145.96 o 
  -3  15   9     1250.95     1339.52    118.28 o 
  -1  15   9      271.44      443.08    110.55 o 
   1  15   9      406.96      402.14    104.50 o 
   3  15   9     1076.10      895.17    174.51 o 
   5  15   9      878.23      772.62    166.51 o 
   7  15   9       70.64       -0.61     77.07 o 
   9  15   9       89.78      -23.77     82.52 o 
  -8  16   9      437.49      267.43    116.18 o 
  -6  16   9      280.41      505.68    183.16 o 
  -4  16   9      595.47      589.31    128.21 o 
  -2  16   9        5.10      -55.23     93.63 o 
   0  16   9      407.63      333.75    158.52 o 
   2  16   9       35.74      -57.28    111.90 o 
   4  16   9       28.30      -67.94    118.56 o 
   6  16   9      140.86       77.26    147.86 o 
 -28   0  10      415.40      438.26    186.49 o 
 -26   0  10       43.99      -53.28    131.88 o 
 -24   0  10     6040.81     7017.50    398.30 o 
 -22   0  10     5409.42     5951.82    353.01 o 
 -20   0  10     2805.23     1771.69    193.15 o 
 -18   0  10     1004.96     1105.64    162.52 o 
 -16   0  10     1509.45     1541.24    163.85 o 
 -14   0  10     9310.16     8863.86    230.06 o 
 -12   0  10    19909.54    19304.41    471.56 o 
 -10   0  10     1362.50     1125.95     52.67 o 
  -8   0  10   170084.31   163533.23   2121.39 o 
  -6   0  10     4882.77     3633.42     89.16 o 
  -4   0  10    26272.96    25564.68    370.01 o 
  -2   0  10    51990.02    50693.25    684.85 o 
   0   0  10     5107.29     5756.07    124.33 o 
   2   0  10     6926.53     6466.01    254.43 o 
   4   0  10    16695.93    15080.71    464.90 o 
   6   0  10    27146.38    26913.75    745.98 o 
   8   0  10    53737.44    51897.29   1320.11 o 
  10   0  10      612.57      614.10    109.23 o 
  12   0  10    21892.76    20257.25    647.40 o 
  14   0  10     7774.47     8215.86    256.82 o 
  16   0  10      375.41      304.20     85.05 o 
  18   0  10      553.11      551.66    195.15 o 
  20   0  10      423.56      519.52    161.18 o 
  22   0  10      298.57      257.10    151.86 o 
 -27   1  10       25.22       -9.06    223.79 o 
 -25   1  10      100.27       29.57     98.35 o 
 -23   1  10      766.13      841.13    128.55 o 
 -21   1  10     1005.16     1028.78    360.33 o 
 -19   1  10       76.89      -30.64     65.94 o 
 -17   1  10     5922.15     5926.77    166.53 o 
 -15   1  10     1880.08     1960.04    111.27 o 
 -13   1  10    21542.38    21768.64    307.12 o 
 -11   1  10     1578.73     1704.13     64.17 o 
  -9   1  10     4974.28     4994.42    118.46 o 
  -7   1  10      188.76      271.35     23.17 o 
  -5   1  10      541.97      611.78     28.56 o 
  -3   1  10    15264.78    13630.19    156.92 o 
  -1   1  10    14070.89    12700.18    167.37 o 
   1   1  10     7525.35     7053.83    153.29 o 
   3   1  10    38576.53    36421.97    529.49 o 
   5   1  10       17.04       44.91     45.90 o 
   7   1  10     3980.48     4115.68    235.12 o 
   9   1  10      114.81        2.06     55.10 o 
  11   1  10      131.67      279.81    176.50 o 
  13   1  10     4321.05     4148.82    124.29 o 
  15   1  10       18.10      -24.63     55.37 o 
  17   1  10      280.82      254.62     75.00 o 
  19   1  10      101.00      215.98     76.49 o 
  21   1  10       60.43       49.57     73.78 o 
  23   1  10       38.99      101.24    153.19 o 
 -28   2  10       24.82      -27.49    110.65 o 
 -26   2  10      199.65      278.93    115.75 o 
 -24   2  10     1135.87     1062.38    136.11 o 
 -22   2  10     2226.24     2047.49    345.68 o 
 -20   2  10     4669.58     4668.74    207.23 o 
 -18   2  10      865.89      873.74    100.81 o 
 -16   2  10    12816.71    13228.03    268.76 o 
 -14   2  10     3602.31     3555.55    144.07 o 
 -12   2  10     1080.48     1014.67     70.68 o 
 -10   2  10     1002.27     1023.51     50.31 o 
  -8   2  10    13254.40    12691.08    170.86 o 
  -6   2  10    15209.71    13920.46    166.62 o 
  -4   2  10    20953.73    21898.96    259.06 o 
  -2   2  10     2738.12     2446.27     61.62 o 
   0   2  10    18008.22    17110.39    213.06 o 
   2   2  10       38.59       20.00     25.20 o 
   4   2  10     3326.64     3280.21    104.68 o 
   6   2  10     3639.90     3548.41    159.19 o 
   8   2  10      379.48      360.63     63.86 o 
  10   2  10       98.05       86.53     88.58 o 
  12   2  10     1528.04     1165.42     80.42 o 
  14   2  10       12.95       -3.13     55.42 o 
  16   2  10      179.97      123.02     78.07 o 
  18   2  10       79.54        3.08     65.56 o 
  20   2  10      303.79      376.16     87.13 o 
  22   2  10      247.30      468.46    116.79 o 
  24   2  10       28.44      243.77    171.84 o 
 -27   3  10      819.80      665.02    353.01 o 
 -25   3  10      209.98      183.49    179.17 o 
 -23   3  10       16.07       -6.55     86.00 o 
 -21   3  10     1480.39     1261.91    131.09 o 
 -19   3  10     3326.01     3408.70    138.91 o 
 -17   3  10     3941.64     4012.83    142.18 o 
 -15   3  10     1543.71     1714.03    116.08 o 
 -13   3  10    21325.02    21315.98    365.03 o 
 -11   3  10    21080.32    21236.82    300.46 o 
  -9   3  10      150.08      158.12     27.35 o 
  -7   3  10     8427.38     8430.76    128.16 o 
  -5   3  10     8414.83     7773.24    121.09 o 
  -3   3  10     8479.32     7779.12    120.59 o 
  -1   3  10     8692.00     8367.46    127.11 o 
   1   3  10     8331.87     7594.49    133.10 o 
   3   3  10    44414.98    41720.07    601.43 o 
   5   3  10      885.61      861.96     62.72 o 
   7   3  10     2002.60     2214.59    127.64 o 
   9   3  10     3802.39     3876.79    161.21 o 
  11   3  10     3780.58     4126.96    175.66 o 
  13   3  10    10249.21    10190.29    297.63 o 
  15   3  10       27.69        2.49     58.75 o 
  17   3  10       60.23       83.52     65.29 o 
  19   3  10      252.54      442.64    124.42 o 
  21   3  10        1.32       55.95    134.54 o 
  23   3  10      103.20      182.38    111.38 o 
 -26   4  10        1.50      -44.32     95.58 o 
 -24   4  10     1037.35      972.76    163.18 o 
 -22   4  10       81.44       57.98     91.91 o 
 -20   4  10     3042.98     3230.65    239.18 o 
 -18   4  10        7.26      -44.33     52.84 o 
 -16   4  10     7706.13     7181.23    192.51 o 
 -14   4  10      698.76      660.73     67.16 o 
 -12   4  10      561.20      427.28     47.38 o 
 -10   4  10     1154.95     1107.21     58.57 o 
  -8   4  10     2962.19     2662.42     67.23 o 
  -6   4  10      106.72      135.95     26.25 o 
  -4   4  10    21943.06    23095.39    275.62 o 
  -2   4  10     3366.93     3425.66     75.86 o 
   0   4  10     2857.21     3083.16     80.57 o 
   2   4  10        6.25       43.46     26.16 o 
   4   4  10     3461.77     3652.25    114.31 o 
   6   4  10      387.54      355.05     52.57 o 
   8   4  10     1320.95     1199.94     85.02 o 
  10   4  10        6.53      -55.19     53.59 o 
  12   4  10     3720.97     3138.14    159.31 o 
  14   4  10      319.61      242.10     68.80 o 
  16   4  10      448.78      449.14     78.84 o 
  18   4  10      150.87      100.75     69.17 o 
  20   4  10      158.27      248.83    112.99 o 
  22   4  10        2.71       -1.74    104.00 o 
 -27   5  10      603.72      603.44    198.48 o 
 -25   5  10     1801.44     1481.03    158.78 o 
 -23   5  10      219.22      291.90    145.86 o 
 -21   5  10     4537.54     5018.68    217.43 o 
 -19   5  10     1696.64     1544.27    106.23 o 
 -17   5  10     3387.11     3209.62    133.16 o 
 -15   5  10     1111.89     1187.24     87.01 o 
 -13   5  10     4027.09     4317.18    205.30 o 
 -11   5  10    55738.63    53905.64    665.46 o 
  -9   5  10    31093.00    30588.19    406.20 o 
  -7   5  10    20045.24    19729.81    248.29 o 
  -5   5  10    54309.36    52049.76    561.10 o 
  -3   5  10    23800.17    23659.58    284.56 o 
  -1   5  10     1684.17     1510.01     77.10 o 
   1   5  10       60.22      137.86     39.99 o 
   3   5  10    11337.90    11147.24    221.52 o 
   5   5  10    33492.58    33430.00    614.16 o 
   7   5  10     8249.77     8547.18    201.67 o 
   9   5  10     9942.30     9519.55    216.82 o 
  11   5  10     9819.32     9667.85    282.98 o 
  13   5  10     1379.64     1766.14    249.10 o 
  15   5  10      734.27      806.44    113.85 o 
  17   5  10        9.64        7.25     85.89 o 
  19   5  10        2.85       24.44     96.35 o 
  21   5  10       21.49       36.81    104.24 o 
  23   5  10       24.22      -14.60    136.54 o 
 -26   6  10      650.10      848.55    202.48 o 
 -24   6  10      100.61      293.06    151.86 o 
 -22   6  10      365.17      550.46     90.18 o 
 -20   6  10     4573.94     4543.08    172.76 o 
 -18   6  10       11.67       21.79     56.25 o 
 -16   6  10     8377.69     8539.07    219.11 o 
 -14   6  10    48632.81    48266.61    730.06 o 
 -12   6  10     9389.26     9093.00    180.73 o 
 -10   6  10     4519.27     4333.14    114.64 o 
  -8   6  10      246.60      193.59     38.88 o 
  -6   6  10     1650.87     1661.44     67.92 o 
  -4   6  10     4039.94     4741.60    136.74 o 
  -2   6  10     6285.58     6172.66    123.39 o 
   0   6  10    44862.55    43750.33    738.47 o 
   2   6  10     6690.12     6576.16    162.38 o 
   4   6  10     5972.68     6271.63    160.87 o 
   6   6  10     5304.41     5087.02    148.38 o 
   8   6  10      803.26      841.64     72.86 o 
  10   6  10      147.95      196.01     60.88 o 
  12   6  10      103.58      135.92     75.80 o 
  14   6  10     2153.67     2017.64    115.29 o 
  16   6  10      825.16     1157.56    101.17 o 
  18   6  10        1.04       73.14     97.74 o 
  20   6  10      527.27      971.38    189.16 o 
  22   6  10       13.07       31.66    106.83 o 
 -25   7  10      129.19      209.14    154.52 o 
 -23   7  10        3.51       51.91     97.91 o 
 -21   7  10     1035.53      765.79    121.12 o 
 -19   7  10     3350.38     2887.71    141.76 o 
 -17   7  10     3140.71     3095.71    143.15 o 
 -15   7  10     1105.61     1314.27     95.29 o 
 -13   7  10      224.81      152.99     48.66 o 
 -11   7  10      136.53      127.40     43.49 o 
  -9   7  10      532.93      592.17     54.72 o 
  -7   7  10      791.00      690.83     53.74 o 
  -5   7  10     1064.03     1042.96     58.90 o 
  -3   7  10    11832.47    12848.47    205.43 o 
  -1   7  10     3127.82     3127.12     97.66 o 
   1   7  10       91.03       42.13     43.16 o 
   3   7  10      699.01      760.97     67.24 o 
   5   7  10      328.88      278.02     55.37 o 
   7   7  10     3652.52     3721.21    133.01 o 
   9   7  10       11.06       37.60     52.28 o 
  11   7  10     1198.54     1012.36    107.69 o 
  13   7  10     2432.35     2360.34    124.19 o 
  15   7  10      215.58      153.47     96.51 o 
  17   7  10      575.22      618.90    120.03 o 
  19   7  10      164.53      247.17    115.04 o 
  21   7  10        3.30      -23.21    107.23 o 
 -24   8  10     1381.85     1578.27    225.12 o 
 -22   8  10     2639.12     2725.44    273.08 o 
 -20   8  10     1362.35     1479.36    284.40 o 
 -18   8  10      818.93      822.59    119.13 o 
 -16   8  10     5318.89     5262.80    265.86 o 
 -14   8  10     8471.61     7989.35    193.23 o 
 -12   8  10     2082.80     1891.02     88.11 o 
 -10   8  10     2792.06     2548.55     94.64 o 
  -8   8  10     9952.82    10438.64    194.28 o 
  -6   8  10     6519.91     6392.70    140.22 o 
  -4   8  10     3528.31     3401.78    167.26 o 
  -2   8  10    11899.52    11190.95    231.19 o 
   0   8  10    22742.83    22713.27    334.42 o 
   2   8  10     1662.98     1707.97    133.70 o 
   4   8  10     4369.63     4195.80    138.39 o 
   6   8  10     7896.84     8100.02    232.46 o 
   8   8  10     1078.10      983.78     83.86 o 
  10   8  10      129.39      138.41     62.42 o 
  12   8  10      113.01      218.95     70.17 o 
  14   8  10     1307.34     1679.19    233.78 o 
  16   8  10     1164.52     1051.67    223.79 o 
  18   8  10       20.53      -32.20     96.61 o 
  20   8  10      536.59      592.04    208.47 o 
 -23   9  10        3.38       22.41    147.86 o 
 -21   9  10      773.05      955.23    162.52 o 
 -19   9  10       12.25      -52.32     81.87 o 
 -17   9  10       59.34       57.70     84.30 o 
 -15   9  10       53.64       -8.44     60.26 o 
 -13   9  10       24.95        5.96     47.37 o 
 -11   9  10     3290.15     3361.21    115.61 o 
  -9   9  10     7469.92     7235.11    205.92 o 
  -7   9  10      255.61      328.46     56.67 o 
  -5   9  10     1053.11      989.44     98.81 o 
  -3   9  10       43.50       53.89     62.95 o 
  -1   9  10     2489.76     2625.08    203.66 o 
   1   9  10      152.14      111.11     55.14 o 
   3   9  10      145.75       44.64     52.96 o 
   5   9  10     1833.16     1608.46     97.21 o 
   7   9  10     2758.09     2818.45    122.53 o 
   9   9  10     4809.11     4627.30    159.73 o 
  11   9  10      930.40      913.11    115.38 o 
  13   9  10        3.55       24.61     64.27 o 
  15   9  10      152.52      184.27     98.05 o 
  17   9  10       93.60      106.36    108.82 o 
  19   9  10        9.52       94.12    110.96 o 
 -22  10  10     1379.77     1280.88    168.51 o 
 -20  10  10     1150.62     1125.46    169.18 o 
 -18  10  10      714.03      454.46    259.76 o 
 -16  10  10       77.92       53.06     67.32 o 
 -14  10  10      792.06      934.95    138.11 o 
 -12  10  10     3364.84     3102.96    117.67 o 
 -10  10  10     2198.58     2588.51    104.03 o 
  -8  10  10    23278.61    23550.94    590.79 o 
  -6  10  10    11301.17    11276.59    314.94 o 
  -4  10  10     5973.83     6196.88    220.12 o 
  -2  10  10     2916.26     2697.53    146.09 o 
   0  10  10      699.64      481.28     67.62 o 
   2  10  10      408.59      296.74     63.02 o 
   4  10  10     4068.06     3881.78    145.36 o 
   6  10  10     1929.48     2001.12    108.83 o 
   8  10  10     9431.84     9209.24    229.67 o 
  10  10  10     1415.38     1546.07    105.85 o 
  12  10  10     1860.50     1970.50    126.78 o 
  14  10  10      213.86      215.16     91.20 o 
  16  10  10       22.82     -114.60    129.88 o 
  18  10  10       12.52       -5.91    114.93 o 
 -21  11  10        5.21      127.57    115.84 o 
 -19  11  10     1078.78      823.29    138.15 o 
 -17  11  10     2226.58     2367.65    168.41 o 
 -15  11  10     2658.04     2765.46    301.41 o 
 -13  11  10    13203.15    12774.72    298.21 o 
 -11  11  10     5829.08     5679.44    236.28 o 
  -9  11  10      184.65      236.98     89.66 o 
  -7  11  10       66.38       41.91     72.32 o 
  -5  11  10      465.17      383.83     85.91 o 
  -3  11  10    16555.91    16321.42    401.04 o 
  -1  11  10     9113.70     8437.90    264.87 o 
   1  11  10     2537.50     2510.65    104.40 o 
   3  11  10     9470.54     8847.24    257.28 o 
   5  11  10      761.67      946.82     90.67 o 
   7  11  10      806.40      668.26     84.95 o 
   9  11  10      140.92       99.41     88.33 o 
  11  11  10        5.48       94.68     70.60 o 
  13  11  10      799.85      688.94     89.08 o 
  15  11  10       92.86      320.89    117.28 o 
  17  11  10      307.95      349.30    128.27 o 
 -20  12  10       41.43       87.83     87.74 o 
 -18  12  10      400.71      284.41     91.53 o 
 -16  12  10       55.38      -78.92     69.48 o 
 -14  12  10       11.83      103.00     94.14 o 
 -12  12  10       60.39      -69.51     82.31 o 
 -10  12  10      133.84      -20.83     81.87 o 
  -8  12  10      343.90      406.08    128.55 o 
  -6  12  10     3424.81     3250.15    232.45 o 
  -4  12  10     1324.11     1187.76    124.21 o 
  -2  12  10     1421.63     1228.05    120.97 o 
   0  12  10      114.00      181.10    170.51 o 
   2  12  10      221.11      154.42     76.27 o 
   4  12  10      989.85      761.41     89.60 o 
   6  12  10      340.69      351.78     76.83 o 
   8  12  10       42.78       52.71     89.65 o 
  10  12  10     1117.47     1036.92    143.20 o 
  12  12  10      969.17      910.00    172.33 o 
  14  12  10      358.44      175.27     81.53 o 
  16  12  10       19.48       58.17    118.77 o 
 -17  13  10     1965.38     2271.17    192.50 o 
 -15  13  10       61.26       26.76    117.22 o 
 -13  13  10     1340.37     1197.53    151.92 o 
 -11  13  10     1988.71     1885.49    162.75 o 
  -9  13  10      799.18     1000.34    193.82 o 
  -7  13  10        0.02      -14.76     84.11 o 
  -5  13  10     2786.44     3046.24    177.24 o 
  -3  13  10     3334.10     3728.11    192.41 o 
  -1  13  10      743.27      709.24    205.81 o 
   1  13  10     2679.25     2858.47    138.69 o 
   3  13  10     4250.62     3891.36    190.45 o 
   5  13  10      830.24      835.79     95.85 o 
   7  13  10        0.89       11.87     86.42 o 
   9  13  10      449.75      452.62    113.99 o 
  11  13  10     1471.01     1785.28    132.28 o 
  13  13  10      270.04      225.36     83.76 o 
 -14  14  10     1105.63      955.97    153.24 o 
 -12  14  10     1676.31     1785.26    170.41 o 
 -10  14  10      104.95      121.31    107.18 o 
  -8  14  10     6605.89     5857.11    456.24 o 
  -6  14  10     1717.00     1681.52    150.18 o 
  -4  14  10     1029.33     1200.24    132.77 o 
  -2  14  10     2709.03     2213.37    166.51 o 
   0  14  10      459.17      398.58    104.93 o 
   2  14  10      185.66      137.31     87.81 o 
   4  14  10      197.52      293.52     96.13 o 
   6  14  10     1174.38      877.69    126.88 o 
   8  14  10     2068.29     2009.04    137.67 o 
  10  14  10       57.10      127.29     83.19 o 
 -11  15  10      974.66      941.54    148.27 o 
  -9  15  10      990.09      997.82    148.10 o 
  -7  15  10     1578.95     1485.13    190.49 o 
  -5  15  10     4303.71     4658.09    232.91 o 
  -3  15  10        6.41       31.49     92.50 o 
  -1  15  10      380.83      222.00    109.23 o 
   1  15  10      149.85      284.71    104.57 o 
   3  15  10      184.21      243.77    131.88 o 
   5  15  10     1044.29     1178.91    194.49 o 
   7  15  10      533.06      502.07    102.73 o 
   9  15  10      295.43      347.71     97.15 o 
  -8  16  10      414.47      446.05    123.38 o 
  -6  16  10      930.60      794.49    155.19 o 
  -4  16  10      454.90      397.91    122.09 o 
  -2  16  10     1559.33     1391.95    155.00 o 
   0  16  10     4564.24     4370.64    277.87 o 
   2  16  10      589.20      419.61    166.51 o 
   4  16  10     1105.36      815.25    186.49 o 
 -27   1  11      776.48      682.57    141.29 o 
 -25   1  11        3.07      -52.65     94.66 o 
 -23   1  11      217.61      205.09     97.30 o 
 -21   1  11     2561.61     2370.30    163.86 o 
 -19   1  11    10799.68    10211.30    312.23 o 
 -17   1  11      508.63      424.32    109.90 o 
 -15   1  11        7.12       -1.42     41.52 o 
 -13   1  11    39416.08    39240.09    589.45 o 
 -11   1  11    18976.89    17835.89    261.83 o 
  -9   1  11     3403.94     3375.03     70.26 o 
  -7   1  11    25542.01    25129.92    261.35 o 
  -5   1  11      599.38      362.17     37.31 o 
  -3   1  11     9766.89     8821.74    131.70 o 
  -1   1  11     3396.78     3011.43     72.91 o 
   1   1  11     7598.18     7168.60    159.61 o 
   3   1  11    48011.19    45765.33    820.89 o 
   5   1  11       98.19       68.76     56.61 o 
   7   1  11     8918.31     8638.10    241.57 o 
   9   1  11     2478.44     2635.73    215.80 o 
  11   1  11        7.05       55.86     69.94 o 
  13   1  11      297.72      370.75     65.94 o 
  15   1  11      199.65      163.02     65.54 o 
  17   1  11     1194.03     1297.72    109.20 o 
  19   1  11     1288.18     1592.82    121.36 o 
  21   1  11       95.12      199.96    110.65 o 
  23   1  11      253.86      306.38    183.83 o 
 -26   2  11      265.16      356.55    116.10 o 
 -24   2  11     2730.15     2645.04    185.09 o 
 -22   2  11     5071.92     5249.43    237.17 o 
 -20   2  11       25.52      167.50     80.94 o 
 -18   2  11    23849.28    23245.58    415.07 o 
 -16   2  11     4756.00     4650.06    145.25 o 
 -14   2  11      957.28     1025.52     59.74 o 
 -12   2  11      125.08      165.45     48.34 o 
 -10   2  11      136.91      135.70     27.98 o 
  -8   2  11    26893.81    26507.45    309.84 o 
  -6   2  11    21643.37    20944.90    307.82 o 
  -4   2  11     9389.50     8926.13    134.47 o 
  -2   2  11    35862.58    33773.68    378.97 o 
   0   2  11      501.02      500.39     35.00 o 
   2   2  11      362.14      271.31     83.32 o 
   4   2  11      388.96      396.35     51.13 o 
   6   2  11      314.77      277.83     60.71 o 
   8   2  11    11264.09    10900.29    288.29 o 
  10   2  11      198.24      221.48     70.18 o 
  12   2  11      822.71      964.59    103.93 o 
  14   2  11      556.95      532.81     77.58 o 
  16   2  11      427.55      293.09     72.51 o 
  18   2  11       50.88      182.76     76.61 o 
  20   2  11       11.08      -23.80     75.36 o 
  22   2  11       18.36      -26.46    101.68 o 
 -27   3  11      242.08      187.77    117.27 o 
 -25   3  11     1175.48     1012.63    176.50 o 
 -23   3  11      194.86      218.38    189.16 o 
 -21   3  11     3449.57     3512.23    205.81 o 
 -19   3  11      443.25      477.10     74.05 o 
 -17   3  11     1435.15     1403.97     92.54 o 
 -15   3  11      650.15      614.92    138.97 o 
 -13   3  11    11528.06    10316.06    186.75 o 
 -11   3  11     3236.35     3413.15     97.10 o 
  -9   3  11    15870.92    15038.50    201.16 o 
  -7   3  11     5463.97     5145.53     96.66 o 
  -5   3  11    23332.08    22907.61    275.75 o 
  -3   3  11       32.46       18.83     23.05 o 
  -1   3  11    13852.99    13611.79    184.62 o 
   1   3  11       13.90      108.73     30.06 o 
   3   3  11     4284.63     3907.22    117.72 o 
   5   3  11      113.83      134.28     43.96 o 
   7   3  11     6127.46     5735.53    195.90 o 
   9   3  11     1090.50     1239.55    102.21 o 
  11   3  11    14122.41    13406.34    890.51 o 
  13   3  11      527.39      356.55    273.08 o 
  15   3  11      713.52      632.28     85.56 o 
  17   3  11       89.88       81.65     65.09 o 
  19   3  11      186.15      435.81     89.04 o 
  21   3  11      109.57      -18.80    102.42 o 
  23   3  11      103.03      378.61    126.01 o 
 -26   4  11     1715.32     2166.00    258.43 o 
 -24   4  11     1465.92     1536.68    155.00 o 
 -22   4  11      620.48      551.94    121.22 o 
 -20   4  11        3.11       -1.86     55.25 o 
 -18   4  11     3074.98     3105.77    134.13 o 
 -16   4  11    11723.18    10844.98    297.57 o 
 -14   4  11     9808.43     9374.98    183.04 o 
 -12   4  11    18994.49    18208.93    277.82 o 
 -10   4  11    53770.61    53286.33    652.04 o 
  -8   4  11    17689.08    17150.81    311.05 o 
  -6   4  11      170.55      320.07     33.74 o 
  -4   4  11     2114.57     2315.77     77.87 o 
  -2   4  11     7862.16     6810.58    116.40 o 
   0   4  11    23304.29    22378.49    305.36 o 
   2   4  11     2423.87     2175.54     89.98 o 
   4   4  11    18009.04    18660.51    511.68 o 
   6   4  11    21420.20    20012.68    348.08 o 
   8   4  11     2346.78     2205.53    133.34 o 
  10   4  11       50.76       12.14     79.93 o 
  12   4  11     2579.39     2302.41    145.27 o 
  14   4  11      503.69      474.64     76.75 o 
  16   4  11     1105.46     1125.43    101.55 o 
  18   4  11      226.78      252.32     79.75 o 
  20   4  11      165.87      296.05    117.22 o 
  22   4  11      174.31      232.19    122.87 o 
 -25   5  11      137.63      105.94     96.27 o 
 -23   5  11      107.27      119.22     93.84 o 
 -21   5  11     1498.29     1480.65    114.17 o 
 -19   5  11     2230.77     2139.79    159.71 o 
 -17   5  11        0.22       39.30     52.81 o 
 -15   5  11      304.94      315.17     60.57 o 
 -13   5  11    15482.96    14339.54    329.60 o 
 -11   5  11     1027.36     1035.33     62.52 o 
  -9   5  11       67.39        3.45     32.88 o 
  -7   5  11     4775.16     4531.52    109.16 o 
  -5   5  11      326.41      348.43     35.04 o 
  -3   5  11     1244.18     1144.30     76.59 o 
  -1   5  11      941.70     1036.67     51.74 o 
   1   5  11     2524.31     2589.98     91.82 o 
   3   5  11       46.95       10.08     38.10 o 
   5   5  11      200.46      204.17     53.22 o 
   7   5  11      789.46      731.50     69.64 o 
   9   5  11      282.70      399.47     98.63 o 
  11   5  11      518.08      480.88    248.44 o 
  13   5  11      465.59      452.37     93.40 o 
  15   5  11       22.58       48.61     64.37 o 
  17   5  11       90.43      -10.66     69.66 o 
  19   5  11      137.84       26.18     99.21 o 
  21   5  11       30.35       39.62    112.49 o 
 -26   6  11      411.73      491.55    193.15 o 
 -24   6  11      850.52      820.57    198.48 o 
 -22   6  11        5.93       17.53    117.06 o 
 -20   6  11      124.83       66.11     90.23 o 
 -18   6  11      229.95      315.83     72.12 o 
 -16   6  11    10166.67     9996.03    258.42 o 
 -14   6  11     4678.86     4402.07    130.59 o 
 -12   6  11      738.27      699.28     63.83 o 
 -10   6  11    22943.08    21800.14    321.07 o 
  -8   6  11     6646.75     6516.44    139.99 o 
  -6   6  11     1859.33     2032.15     75.75 o 
  -4   6  11      131.19      130.69     30.61 o 
  -2   6  11     4642.74     4413.89    105.00 o 
   0   6  11    26275.73    26893.52    360.63 o 
   2   6  11     4434.40     4770.86    213.05 o 
   4   6  11     7362.51     7294.50    179.78 o 
   6   6  11    12093.13    12220.71    352.61 o 
   8   6  11      490.56      562.35     69.71 o 
  10   6  11      143.20      111.49     60.73 o 
  12   6  11       64.90      115.30     76.48 o 
  14   6  11      550.17      715.87    137.96 o 
  16   6  11      589.04      647.82     91.18 o 
  18   6  11        0.48       -0.12     92.10 o 
  20   6  11      245.51      141.18    146.53 o 
 -25   7  11     1747.71     2054.10    265.09 o 
 -23   7  11       20.29       25.71     88.48 o 
 -21   7  11     7138.56     7548.21    232.38 o 
 -19   7  11     3906.43     3930.76    163.21 o 
 -17   7  11      201.69      202.48     65.77 o 
 -15   7  11      394.04      287.51     57.58 o 
 -13   7  11     4357.41     4673.22    134.60 o 
 -11   7  11     6311.39     6485.80    152.29 o 
  -9   7  11    18539.60    18001.43    432.23 o 
  -7   7  11     7651.50     7769.25    157.78 o 
  -5   7  11    51452.34    52064.90    643.21 o 
  -3   7  11     7497.10     7181.38    157.86 o 
  -1   7  11     3182.49     3325.16    119.60 o 
   1   7  11    10979.12    10732.70    227.79 o 
   3   7  11       58.65       29.69     46.30 o 
   5   7  11     4036.41     3423.86    127.71 o 
   7   7  11     1634.15     1806.33     98.42 o 
   9   7  11     3048.26     2477.33    118.03 o 
  11   7  11     4568.07     4500.81    161.15 o 
  13   7  11        4.21      -68.52     80.59 o 
  15   7  11     1244.41     1315.33    145.09 o 
  17   7  11      503.81      615.95    128.59 o 
  19   7  11        8.72      -25.04    128.55 o 
  21   7  11       47.66      -78.86    112.28 o 
 -24   8  11      585.80      597.43    129.95 o 
 -22   8  11      707.72      841.34    247.77 o 
 -20   8  11        7.12       62.32    141.20 o 
 -18   8  11      246.97      143.29     70.05 o 
 -16   8  11      447.04      480.05     67.56 o 
 -14   8  11     1184.40      899.34     73.95 o 
 -12   8  11     7733.98     7841.31    175.78 o 
 -10   8  11     5237.71     4696.27    149.00 o 
  -8   8  11      756.06     1079.78     68.64 o 
  -6   8  11     7015.08     7154.72    152.76 o 
  -4   8  11       29.79       12.35     56.65 o 
  -2   8  11     2657.26     2634.10    207.67 o 
   0   8  11     3209.56     3141.78    170.96 o 
   2   8  11     2820.09     2729.87    149.05 o 
   4   8  11     4643.07     4184.63    142.79 o 
   6   8  11     1198.81     1249.57    104.57 o 
   8   8  11      716.71      597.53     76.41 o 
  10   8  11     2321.49     2501.34    219.70 o 
  12   8  11     1634.39     1588.87    120.02 o 
  14   8  11      814.01      772.05    127.32 o 
  16   8  11      185.10      242.56    108.28 o 
  18   8  11      140.81      154.85    101.72 o 
  20   8  11       82.47      211.60    120.34 o 
 -23   9  11      474.71      422.95    124.00 o 
 -21   9  11      699.26      691.72    135.63 o 
 -19   9  11     1135.34     1079.93    138.65 o 
 -17   9  11     2919.87     3197.15    152.06 o 
 -15   9  11        3.76       73.78    103.78 o 
 -13   9  11    10551.60    10978.13    221.22 o 
 -11   9  11     5295.47     5359.16    146.00 o 
  -9   9  11      637.08      741.25     65.76 o 
  -7   9  11     1292.77     1207.56    136.54 o 
  -5   9  11      415.90      288.61     78.52 o 
  -3   9  11      410.32      591.02     89.51 o 
  -1   9  11      407.19      358.71     55.32 o 
   1   9  11     8668.63     8675.19    211.35 o 
   3   9  11    16151.62    15601.88    309.44 o 
   5   9  11     1501.57     1477.18     96.84 o 
   7   9  11     2306.89     2356.77    129.11 o 
   9   9  11     2561.01     2624.42    127.06 o 
  11   9  11      190.68      263.76     74.30 o 
  13   9  11       17.02      -46.57     63.39 o 
  15   9  11      194.42      245.62    122.55 o 
  17   9  11     1478.35     1312.26    210.47 o 
  19   9  11      876.60      870.31    255.76 o 
 -22  10  11      254.74      310.21    123.05 o 
 -20  10  11        3.61      -32.05     75.86 o 
 -18  10  11      972.70      899.28    109.07 o 
 -16  10  11     2310.70     2304.94    134.19 o 
 -14  10  11      778.35      696.29     91.13 o 
 -12  10  11       55.51       65.62     51.86 o 
 -10  10  11     1449.70     1457.64    145.76 o 
  -8  10  11     2308.68     2269.62    146.72 o 
  -6  10  11      296.78      499.02     95.86 o 
  -4  10  11    12800.69    12187.69    330.98 o 
  -2  10  11      511.50      333.51     83.17 o 
   0  10  11       18.63       21.19     54.61 o 
   2  10  11        4.36       39.96     55.43 o 
   4  10  11     1653.21     1440.05    187.46 o 
   6  10  11      652.76      605.69     80.69 o 
   8  10  11     1565.83     1565.69    105.66 o 
  10  10  11      373.04      286.66     76.99 o 
  12  10  11      310.51      202.48     95.70 o 
  14  10  11       11.75      -60.67     72.43 o 
  16  10  11       48.35       71.24     95.96 o 
  18  10  11        4.97     -104.05    133.88 o 
 -21  11  11       11.24      -37.01     82.72 o 
 -19  11  11        5.24      -48.61    113.19 o 
 -17  11  11      569.80      380.76     88.40 o 
 -15  11  11      335.81      522.47     88.30 o 
 -13  11  11     3038.38     2990.47    245.77 o 
 -11  11  11     1975.45     1756.74    147.14 o 
  -9  11  11      169.14      174.48     85.33 o 
  -7  11  11      342.30      527.51    101.24 o 
  -5  11  11      656.58      531.11     98.69 o 
  -3  11  11     3576.38     3838.04    210.47 o 
  -1  11  11     1189.34     1114.14    191.82 o 
   1  11  11      745.56     1021.39     96.94 o 
   3  11  11     6390.87     6262.33    191.13 o 
   5  11  11     1311.50     1444.42    103.16 o 
   7  11  11      112.44      290.73     75.83 o 
   9  11  11      116.17      139.99     75.68 o 
  11  11  11        1.72        2.84    145.20 o 
  13  11  11      320.01      322.55     91.37 o 
  15  11  11       79.91       36.11     96.41 o 
 -18  12  11     4095.23     3954.12    222.72 o 
 -16  12  11     1808.36     1727.90    167.09 o 
 -14  12  11       47.88       36.88     91.84 o 
 -12  12  11      148.92      178.69     98.57 o 
 -10  12  11      327.37      382.61    102.04 o 
  -8  12  11    12463.86    12302.90    361.59 o 
  -6  12  11     6477.17     6202.34    323.70 o 
  -4  12  11     7070.24     6980.56    254.42 o 
  -2  12  11    15611.16    14878.63    390.06 o 
   0  12  11     2249.66     2346.68    124.71 o 
   2  12  11      203.99      236.56     85.65 o 
   4  12  11       16.84        4.60     63.78 o 
   6  12  11      604.80      651.40     88.01 o 
   8  12  11     4062.77     3774.42    207.00 o 
  10  12  11       75.80       38.17     95.50 o 
  12  12  11     1609.07     1585.49    130.92 o 
  14  12  11      488.09      586.88    108.69 o 
 -17  13  11      720.35      629.96    155.86 o 
 -15  13  11        4.23       31.58    113.89 o 
 -13  13  11     3762.34     4072.54    227.78 o 
 -11  13  11      481.41      413.67    117.34 o 
  -9  13  11     1159.38     1067.74    145.20 o 
  -7  13  11     1339.30     1273.23    138.26 o 
  -5  13  11      235.46      201.19     93.88 o 
  -3  13  11      646.01      729.66    114.56 o 
  -1  13  11     1035.69     1233.58    129.92 o 
   1  13  11     1161.27      844.35    117.20 o 
   3  13  11     4437.20     3975.34    195.59 o 
   5  13  11        0.05      -21.60     69.71 o 
   7  13  11     1670.73     1441.97    203.81 o 
   9  13  11      144.50       52.10     97.31 o 
  11  13  11       49.20      231.84     88.08 o 
  13  13  11        0.42     -111.81     74.54 o 
 -14  14  11     1751.78     1827.41    440.26 o 
 -12  14  11        5.04       21.03    106.50 o 
 -10  14  11     2249.60     2345.34    184.95 o 
  -8  14  11      881.29      934.69    209.14 o 
  -6  14  11       82.49       97.38    101.09 o 
  -4  14  11        3.30       33.79     86.27 o 
  -2  14  11      654.53      686.21    154.52 o 
   0  14  11     2088.12     2012.76    129.97 o 
   2  14  11     1282.87     1300.44    229.79 o 
   4  14  11      259.58      342.18    107.23 o 
   6  14  11     1472.18     1728.81    165.75 o 
   8  14  11      170.37      110.09    102.85 o 
  10  14  11       49.14       74.72     94.54 o 
 -11  15  11     2097.07     2126.85    194.22 o 
  -9  15  11      206.52       68.96    165.18 o 
  -7  15  11      586.29      367.05    118.09 o 
  -5  15  11     2070.48     1900.42    164.98 o 
  -3  15  11     2932.89     2635.81    219.80 o 
  -1  15  11       67.65     -106.25     94.36 o 
   1  15  11      668.25      632.89    123.41 o 
   3  15  11     1855.02     1615.84    206.48 o 
   5  15  11      416.16      285.07    147.86 o 
   7  15  11        1.40        6.66    131.88 o 
  -4  16  11      370.53      200.41    115.98 o 
  -2  16  11      129.43       92.14    107.52 o 
   0  16  11      707.02      832.86    139.97 o 
 -26   0  12      252.25      -46.62    151.86 o 
 -24   0  12      905.80      791.27    194.49 o 
 -22   0  12     4445.21     4066.90    302.39 o 
 -20   0  12      180.80      225.12    123.89 o 
 -18   0  12    16492.58    17045.55    600.78 o 
 -16   0  12     7343.93     7025.50    327.70 o 
 -14   0  12    10776.25    10334.88    323.70 o 
 -12   0  12      231.77      268.35     56.04 o 
 -10   0  12     1040.12     1167.42     80.86 o 
  -8   0  12    22831.84    22459.46    342.19 o 
  -6   0  12    31833.93    31383.79    454.12 o 
  -4   0  12      171.49      106.53     32.34 o 
  -2   0  12    64414.75    59537.61    806.90 o 
   0   0  12     1043.60     1186.09     91.25 o 
   2   0  12    55317.03    52358.20   1313.45 o 
   4   0  12     9270.89     8961.04    343.68 o 
   6   0  12     1179.90      849.88    115.89 o 
   8   0  12     6268.83     5889.22    293.06 o 
  10   0  12     5697.21     5608.14    295.73 o 
  12   0  12    19774.47    17475.82    606.11 o 
  14   0  12     7678.43     8804.66    301.05 o 
  16   0  12        0.84       74.24     82.47 o 
  18   0  12     1306.92     1646.48    211.80 o 
  20   0  12      648.21      836.56    191.82 o 
  22   0  12       25.77       70.60    149.20 o 
 -27   1  12     1671.56     1574.40    199.15 o 
 -25   1  12       13.09      -26.84     95.60 o 
 -23   1  12      310.79      324.46    105.45 o 
 -21   1  12        1.97      120.51     78.52 o 
 -19   1  12       25.94        5.19     72.36 o 
 -17   1  12     2580.51     2500.69    148.25 o 
 -15   1  12     3118.51     2830.95    112.23 o 
 -13   1  12     5750.39     5400.07    149.17 o 
 -11   1  12     5927.00     5938.14    114.67 o 
  -9   1  12     4811.49     4451.81     91.05 o 
  -7   1  12    20747.79    19993.85    247.72 o 
  -5   1  12      278.70      258.96     33.66 o 
  -3   1  12       28.77       34.73     24.54 o 
  -1   1  12     4564.86     4432.74     91.57 o 
   1   1  12       16.71       39.86     30.41 o 
   3   1  12     7955.34     8024.22    225.58 o 
   5   1  12     3816.16     3935.61    156.73 o 
   7   1  12     6380.58     6025.18    202.79 o 
   9   1  12     7952.20     7496.58    239.16 o 
  11   1  12      180.77      236.82     77.76 o 
  13   1  12       39.23       66.89     57.87 o 
  15   1  12      203.15      114.85     65.57 o 
  17   1  12       12.32      -63.00     65.43 o 
  19   1  12      108.40      180.26     83.03 o 
  21   1  12       29.25      -67.04     96.55 o 
 -26   2  12      933.21      957.44    151.51 o 
 -24   2  12      999.97      987.61    136.64 o 
 -22   2  12       37.24        2.46     86.52 o 
 -20   2  12      362.92      305.11     96.55 o 
 -18   2  12     4480.23     4537.28    261.09 o 
 -16   2  12     2760.50     2735.90    117.26 o 
 -14   2  12     2845.18     2736.95    110.54 o 
 -12   2  12     7535.40     7380.41    154.59 o 
 -10   2  12    21593.35    20602.79    258.94 o 
  -8   2  12     6830.73     6529.49    164.83 o 
  -6   2  12     1824.90     1831.86     59.38 o 
  -4   2  12      516.15      471.88     35.61 o 
  -2   2  12    15257.46    14831.51    198.21 o 
   0   2  12     4243.41     4253.42     90.34 o 
   2   2  12     1283.29     1387.65    109.36 o 
   4   2  12     4969.50     5094.00    196.56 o 
   6   2  12     4263.42     4328.22    214.47 o 
   8   2  12      880.52      808.01     92.18 o 
  10   2  12     1693.00     1834.34    124.07 o 
  12   2  12     1433.66     1410.92    119.47 o 
  14   2  12       98.27       71.07     64.00 o 
  16   2  12       98.15      109.79    100.60 o 
  18   2  12       62.46      -16.66     71.01 o 
  20   2  12      156.07      208.24    131.03 o 
  22   2  12       68.55      310.38    183.83 o 
 -27   3  12      548.45      563.71    183.83 o 
 -25   3  12        0.13      -14.02     99.37 o 
 -23   3  12     2925.52     2958.18    190.02 o 
 -21   3  12     3975.11     4115.61    206.82 o 
 -19   3  12     1762.10     1783.67    109.58 o 
 -17   3  12      283.06      253.52     62.21 o 
 -15   3  12     1933.35     2115.87    105.14 o 
 -13   3  12    10222.86    10112.25    186.63 o 
 -11   3  12     3051.35     2780.92     89.06 o 
  -9   3  12     1514.44     1531.83     57.16 o 
  -7   3  12    20844.17    19617.03    228.71 o 
  -5   3  12    17122.91    15884.13    211.07 o 
  -3   3  12     9611.43     9725.83    148.92 o 
  -1   3  12      484.45      527.84     38.74 o 
   1   3  12     8631.64     8460.54    154.17 o 
   3   3  12    12729.31    11934.15    336.30 o 
   5   3  12     2457.32     2475.82    123.21 o 
   7   3  12      890.04      840.90     92.18 o 
   9   3  12     3152.75     3319.21    159.46 o 
  11   3  12      752.12      905.85    102.75 o 
  13   3  12        6.00      -86.17     68.74 o 
  15   3  12        0.89      -51.20     61.34 o 
  17   3  12      163.79      101.59     73.76 o 
  19   3  12      553.46      540.91    112.07 o 
  21   3  12        1.26     -137.69     91.79 o 
 -26   4  12      444.86      388.49    131.78 o 
 -24   4  12       65.51       71.79     98.02 o 
 -22   4  12      202.12      475.95    110.31 o 
 -20   4  12      815.11      738.23    128.67 o 
 -18   4  12     2548.26     2417.61    133.72 o 
 -16   4  12      479.20      465.07     57.51 o 
 -14   4  12     8450.41     7952.57    168.81 o 
 -12   4  12       50.48       62.48     36.42 o 
 -10   4  12     8454.12     8176.02    176.77 o 
  -8   4  12      170.78      136.50     39.03 o 
  -6   4  12     7181.85     7184.69    115.62 o 
  -4   4  12      144.40      133.99     30.80 o 
  -2   4  12      205.12      167.44     30.97 o 
   0   4  12      300.25      239.49     36.60 o 
   2   4  12     3554.76     3618.20     96.07 o 
   4   4  12     3494.20     3601.39    122.92 o 
   6   4  12     2210.28     2362.72    103.97 o 
   8   4  12      150.88        6.07     63.03 o 
  10   4  12      672.94      527.30     91.66 o 
  12   4  12      613.39      733.00    103.15 o 
  14   4  12       92.56        6.35     78.65 o 
  16   4  12       41.81      -37.70     62.52 o 
  18   4  12      344.11      353.38     87.33 o 
  20   4  12        2.11      221.81    107.27 o 
  22   4  12       47.92      135.21    116.80 o 
 -25   5  12     1042.03      958.81    164.51 o 
 -23   5  12        3.64       -3.38     82.88 o 
 -21   5  12     4314.94     4453.21    176.67 o 
 -19   5  12     8330.54     8308.10    425.39 o 
 -17   5  12       89.89       85.05     49.48 o 
 -15   5  12     3330.53     3277.17    112.36 o 
 -13   5  12     1944.63     1962.70     85.47 o 
 -11   5  12     1703.63     1339.42     86.71 o 
  -9   5  12      175.94      146.76     41.12 o 
  -7   5  12     4309.66     4243.17    109.59 o 
  -5   5  12    51249.06    51955.23    523.48 o 
  -3   5  12    16957.36    17651.93    234.05 o 
  -1   5  12    15506.60    15986.15    261.49 o 
   1   5  12    18459.70    18369.76    313.40 o 
   3   5  12     1474.71     1217.91    111.86 o 
   5   5  12      427.47      553.25     65.61 o 
   7   5  12      121.93       55.50     56.05 o 
   9   5  12     4079.54     3957.96    174.33 o 
  11   5  12     6653.82     6138.30    231.14 o 
  13   5  12      136.94      167.36     83.77 o 
  15   5  12     1295.32     1229.23    152.21 o 
  17   5  12      230.66      428.50     90.12 o 
  19   5  12       12.24      235.99    179.83 o 
  21   5  12       34.40       90.03    173.84 o 
 -24   6  12     1398.15     1541.36    162.43 o 
 -22   6  12      158.69      175.27     77.62 o 
 -20   6  12      236.80      283.49     76.11 o 
 -18   6  12      386.21      570.90     82.52 o 
 -16   6  12     2992.53     2943.60    112.34 o 
 -14   6  12    10058.27     9876.34    201.54 o 
 -12   6  12      990.45      939.71    102.29 o 
 -10   6  12     6354.94     6842.11    246.81 o 
  -8   6  12     1143.20      968.87     61.59 o 
  -6   6  12     5629.29     5966.03    133.74 o 
  -4   6  12     1745.66     1460.47     62.15 o 
  -2   6  12     1553.80     1706.41     94.41 o 
   0   6  12     2446.41     2496.96    162.81 o 
   2   6  12     7283.76     7088.02    273.77 o 
   4   6  12     1767.60     1427.91     87.78 o 
   6   6  12    13261.26    13210.11    291.61 o 
   8   6  12        0.21       -1.28     55.56 o 
  10   6  12     4930.30     4735.26    163.85 o 
  12   6  12      723.27      766.41    109.38 o 
  14   6  12      488.36      331.48     79.22 o 
  16   6  12     1209.80     1226.43    111.05 o 
  18   6  12       32.38      -34.89    100.15 o 
  20   6  12      207.28      145.83    119.47 o 
 -25   7  12        9.10      -13.32    150.53 o 
 -23   7  12      520.90      664.63    126.65 o 
 -21   7  12      951.74      759.28    101.26 o 
 -19   7  12       33.18       57.74     63.69 o 
 -17   7  12      124.64      105.09     55.25 o 
 -15   7  12       22.62      -12.10     45.41 o 
 -13   7  12    14797.93    13999.83    250.48 o 
 -11   7  12    15177.94    15057.39    257.11 o 
  -9   7  12      151.69      140.03     44.02 o 
  -7   7  12     1133.75     1232.47     68.78 o 
  -5   7  12     1933.10     1977.23     79.47 o 
  -3   7  12      666.82      717.41     48.77 o 
  -1   7  12     3335.01     3208.07    143.58 o 
   1   7  12      354.94      253.85     57.80 o 
   3   7  12     1888.81     2032.17    144.89 o 
   5   7  12      802.67      957.28     81.53 o 
   7   7  12      391.96      358.85     73.91 o 
   9   7  12       38.08       37.05     58.66 o 
  11   7  12      513.61      416.94     78.38 o 
  13   7  12       36.23       39.75     95.25 o 
  15   7  12      298.38      343.32    109.18 o 
  17   7  12      142.37       43.98    102.58 o 
  19   7  12        7.19       72.84    108.81 o 
 -24   8  12     1857.42     1576.70    223.13 o 
 -22   8  12       86.29       88.51     92.49 o 
 -20   8  12     1078.46      833.57    102.94 o 
 -18   8  12     4383.57     4281.84    193.43 o 
 -16   8  12     4880.19     4916.22    149.86 o 
 -14   8  12     1163.04     1082.83    102.67 o 
 -12   8  12     8038.49     7961.60    179.83 o 
 -10   8  12    19001.50    18693.09    300.24 o 
  -8   8  12    17890.60    17614.46    364.55 o 
  -6   8  12      908.66      877.79     64.99 o 
  -4   8  12     2093.10     2165.92    129.31 o 
  -2   8  12     4663.07     4601.17    148.47 o 
   0   8  12     7497.27     7094.86    187.41 o 
   2   8  12     3019.68     2820.79    121.01 o 
   4   8  12     2903.60     2738.25    121.79 o 
   6   8  12     7453.75     7095.06    208.55 o 
   8   8  12      492.82      699.69     81.78 o 
  10   8  12      347.09      137.32     75.38 o 
  12   8  12        7.73       40.26     69.37 o 
  14   8  12      154.66      147.46    129.21 o 
  16   8  12       44.85       26.90    101.03 o 
  18   8  12       26.61       92.69    107.86 o 
 -23   9  12        2.07       89.03    103.15 o 
 -21   9  12     1151.11     1132.00    118.65 o 
 -19   9  12     2171.75     2320.31    142.68 o 
 -17   9  12     2400.48     2463.64    137.01 o 
 -15   9  12     4719.61     4664.14    188.43 o 
 -13   9  12       64.07       -5.85     47.64 o 
 -11   9  12     3185.59     3090.55    113.75 o 
  -9   9  12     3470.06     3745.57    120.01 o 
  -7   9  12       22.74       -5.53     67.82 o 
  -5   9  12     8264.19     8358.16    317.04 o 
  -3   9  12     8850.53     7971.81    450.25 o 
  -1   9  12     6059.35     5908.04    173.92 o 
   1   9  12     6609.90     5917.42    173.19 o 
   3   9  12       35.01       20.70     63.57 o 
   5   9  12      140.89      332.08     70.05 o 
   7   9  12      610.91      495.63     77.98 o 
   9   9  12       33.68      -15.43     64.48 o 
  11   9  12      669.92      547.61     87.59 o 
  13   9  12       53.83      -12.05    129.88 o 
  15   9  12      751.05      632.50    131.13 o 
  17   9  12      142.44      277.36    119.63 o 
 -20  10  12        5.14      -60.81     76.50 o 
 -18  10  12     3103.82     3499.05    167.11 o 
 -16  10  12     1849.36     1562.14    117.85 o 
 -14  10  12       56.32      -26.89     53.02 o 
 -12  10  12      425.19      320.94     62.03 o 
 -10  10  12     1085.65     1075.99     95.06 o 
  -8  10  12     3596.78     3816.57    187.76 o 
  -6  10  12     2067.60     2244.29    232.45 o 
  -4  10  12     6812.49     6438.13    233.73 o 
  -2  10  12    12707.68    12376.83    276.09 o 
   0  10  12      568.36      733.94    106.11 o 
   2  10  12     3565.86     3165.01    135.07 o 
   4  10  12      934.35     1227.77    208.07 o 
   6  10  12       13.43      116.36     66.16 o 
   8  10  12     1286.04      994.13    164.12 o 
  10  10  12       10.93       35.46     69.32 o 
  12  10  12      599.08      696.42    123.50 o 
  14  10  12     1671.73     2129.87    232.45 o 
  16  10  12        0.39     -140.09    105.27 o 
 -19  11  12      202.36      145.95     88.27 o 
 -17  11  12      180.86      198.81     82.15 o 
 -15  11  12      644.25      715.05     97.66 o 
 -13  11  12     5959.32     5960.57    382.98 o 
 -11  11  12     3165.61     3097.36    182.62 o 
  -9  11  12     2685.33     2503.47    163.85 o 
  -7  11  12    16024.36    15381.62    405.03 o 
  -5  11  12     4461.58     4326.47    199.26 o 
  -3  11  12      765.08      714.94    106.94 o 
  -1  11  12       74.53      156.60     83.22 o 
   1  11  12     1107.35      984.27    111.47 o 
   3  11  12     4964.18     4532.70    163.76 o 
   5  11  12     1516.88     1404.38    104.46 o 
   7  11  12     1739.96     1513.13    109.37 o 
   9  11  12     2768.69     2682.07    139.13 o 
  11  11  12      283.00      252.86    110.93 o 
  13  11  12        0.77       28.22     80.55 o 
  15  11  12       39.55      -65.64    101.23 o 
 -18  12  12      784.17      909.49    146.73 o 
 -16  12  12      126.01       40.87    120.56 o 
 -14  12  12      311.92      467.87    117.04 o 
 -12  12  12       16.25      -80.75     88.58 o 
 -10  12  12     1741.19     1677.67    151.43 o 
  -8  12  12        4.49       41.57     89.33 o 
  -6  12  12      156.76      123.21    121.22 o 
  -4  12  12      270.99      156.47     89.51 o 
  -2  12  12        3.90      -75.06     84.59 o 
   0  12  12     1461.49     1324.74    127.99 o 
   2  12  12       30.26      -28.29    105.90 o 
   4  12  12      113.72       90.40     71.95 o 
   6  12  12      200.01      194.61    128.39 o 
   8  12  12       39.58      210.41    111.23 o 
  10  12  12      458.70      400.48    121.95 o 
  12  12  12       49.69      -18.45     79.74 o 
  14  12  12        5.20       86.80     92.80 o 
 -15  13  12     1469.13     1062.49    152.70 o 
 -13  13  12     2430.24     2524.73    202.48 o 
 -11  13  12     3221.84     2737.69    193.44 o 
  -9  13  12      327.25      341.58    106.24 o 
  -7  13  12     4125.42     3855.48    208.47 o 
  -5  13  12     3533.21     3521.19    305.05 o 
  -3  13  12      232.84      269.17    237.11 o 
  -1  13  12      889.52      862.59     99.34 o 
   1  13  12     3917.51     4266.38    205.97 o 
   3  13  12     1542.88     1659.90    317.71 o 
   5  13  12       23.65       44.90     72.63 o 
   7  13  12     1379.66     1296.21    348.34 o 
   9  13  12     1790.58     1622.45    163.11 o 
  11  13  12      372.13      402.10     99.84 o 
 -14  14  12      197.13      156.82    127.50 o 
 -12  14  12       45.23      172.81    115.98 o 
 -10  14  12       94.43      205.15    113.40 o 
  -8  14  12     1931.79     1816.66    167.97 o 
  -6  14  12      851.07      909.75    221.79 o 
  -4  14  12     1486.46     1184.91    141.63 o 
  -2  14  12     5514.04     5437.45    246.37 o 
   0  14  12      270.75      177.32     98.78 o 
   2  14  12       40.28      -21.38     89.29 o 
   4  14  12      191.87       95.14     98.81 o 
   6  14  12        6.83       77.26    129.21 o 
   8  14  12      133.41      -27.61    145.20 o 
  -9  15  12      254.40      123.96    191.16 o 
  -7  15  12       28.20      117.84    107.60 o 
  -5  15  12     1929.11     1926.99    169.86 o 
  -3  15  12      677.19      613.54    237.11 o 
  -1  15  12      486.62      393.26    115.53 o 
   1  15  12      893.89     1145.19    141.70 o 
   3  15  12      383.20      439.14    192.49 o 
   5  15  12      155.49      122.55    143.87 o 
 -27   1  13      610.34      683.61    141.76 o 
 -25   1  13      151.82       87.02    108.31 o 
 -23   1  13     2394.43     2724.83    362.33 o 
 -21   1  13     3055.00     3097.88    186.02 o 
 -19   1  13      281.17      130.75    131.21 o 
 -17   1  13      129.01       84.59     76.30 o 
 -15   1  13    30406.45    28618.54    471.51 o 
 -13   1  13    24149.98    23346.48    390.06 o 
 -11   1  13     6063.92     5966.49    131.86 o 
  -9   1  13       10.83       31.92     27.16 o 
  -7   1  13    29798.25    30000.95    350.54 o 
  -5   1  13    19717.37    19167.96    217.40 o 
  -3   1  13     1882.69     1766.94     73.72 o 
  -1   1  13    13312.04    13526.78    190.20 o 
   1   1  13    10674.51    10454.11    180.72 o 
   3   1  13     6403.00     6065.26    196.84 o 
   5   1  13     2069.46     2283.80    127.12 o 
   7   1  13     1683.95     1609.86    142.53 o 
   9   1  13     3171.23     3567.61    170.02 o 
  11   1  13     1119.44     1503.40    169.18 o 
  13   1  13      700.74      855.19    110.19 o 
  15   1  13        2.10      -15.20     63.59 o 
  17   1  13        1.33      -41.92    127.02 o 
  19   1  13      123.77      183.01    110.60 o 
  21   1  13       19.40       25.88    108.42 o 
 -26   2  13        2.99      102.87    110.53 o 
 -24   2  13       83.96      209.05    195.15 o 
 -22   2  13     1952.17     2028.63    322.37 o 
 -20   2  13       85.75       40.76     79.06 o 
 -18   2  13     3789.85     3909.31    189.22 o 
 -16   2  13     5551.55     5564.90    167.77 o 
 -14   2  13     4376.70     4260.92    138.17 o 
 -12   2  13    17141.05    16516.44    304.69 o 
 -10   2  13      119.09       61.64     30.43 o 
  -8   2  13     3359.15     3483.79     87.55 o 
  -6   2  13     3163.94     2976.50     77.45 o 
  -4   2  13      838.70      892.40     46.76 o 
  -2   2  13    65349.86    65373.02    696.40 o 
   0   2  13    19239.66    19040.20    247.30 o 
   2   2  13     7267.56     7482.27    175.64 o 
   4   2  13     7764.62     7588.92    182.70 o 
   6   2  13       19.58      -46.14     59.32 o 
   8   2  13      146.14      332.02    128.55 o 
  10   2  13     2143.39     1611.33    124.59 o 
  12   2  13     1216.98     1023.68    169.18 o 
  14   2  13     2169.52     2178.06    155.39 o 
  16   2  13       18.08       56.79     71.95 o 
  18   2  13      195.05      451.58     95.42 o 
  20   2  13        2.83      -17.77     82.27 o 
 -25   3  13      124.77       29.67    106.33 o 
 -23   3  13      766.08      948.02    137.97 o 
 -21   3  13      863.52      952.02    128.88 o 
 -19   3  13     4065.04     4249.41    201.96 o 
 -17   3  13       12.16      104.35     55.56 o 
 -15   3  13    13564.23    12896.62    272.64 o 
 -13   3  13     7128.26     6710.04    146.90 o 
 -11   3  13     5795.68     5888.73    133.10 o 
  -9   3  13     3627.72     3325.47     78.22 o 
  -7   3  13     6733.04     6324.18    116.94 o 
  -5   3  13     1954.64     1885.83     63.82 o 
  -3   3  13     5072.92     4750.03     99.77 o 
  -1   3  13     5667.83     5614.70    110.65 o 
   1   3  13    17546.26    18125.41    269.39 o 
   3   3  13      170.82      194.02     48.96 o 
   5   3  13     2680.74     2755.68    131.34 o 
   7   3  13      758.46      834.14     97.46 o 
   9   3  13      528.69      273.11     77.93 o 
  11   3  13      554.20      444.39    105.24 o 
  13   3  13      102.97       30.49     73.58 o 
  15   3  13      264.92      251.33     75.64 o 
  17   3  13      787.82     1068.05    109.24 o 
  19   3  13       13.21      240.47     88.30 o 
  21   3  13       88.11      129.88    112.61 o 
 -26   4  13     2168.61     1957.64    185.07 o 
 -24   4  13     2109.02     2406.82    297.06 o 
 -22   4  13        3.78      -51.67     79.06 o 
 -20   4  13     2346.89     2297.78    183.16 o 
 -18   4  13     1333.00     1438.21    111.04 o 
 -16   4  13        3.27       30.73     54.02 o 
 -14   4  13     2247.85     2324.01    101.33 o 
 -12   4  13     3367.40     3379.26    105.65 o 
 -10   4  13    14050.33    14167.41    232.23 o 
  -8   4  13    13228.04    12694.60    211.94 o 
  -6   4  13    10461.21    10905.28    168.02 o 
  -4   4  13    14631.87    14648.67    205.26 o 
  -2   4  13     4094.57     4054.63     94.82 o 
   0   4  13        2.57       41.30     40.19 o 
   2   4  13     1543.86     1511.20     68.04 o 
   4   4  13     2673.41     2582.69    154.73 o 
   6   4  13    10029.37    10704.66    237.53 o 
   8   4  13      319.45      164.19     75.45 o 
  10   4  13     1252.56     1119.51    253.10 o 
  12   4  13     3195.55     3089.97    174.71 o 
  14   4  13      149.54      153.12    163.18 o 
  16   4  13      270.27      312.83     82.75 o 
  18   4  13      175.51       45.08    140.40 o 
  20   4  13      234.73      332.73    120.97 o 
 -25   5  13      102.06       66.74    102.60 o 
 -23   5  13      837.89     1077.16    176.50 o 
 -21   5  13      757.57      845.36     95.38 o 
 -19   5  13       14.43      -43.23     58.09 o 
 -17   5  13      213.07      231.10     65.09 o 
 -15   5  13     2505.22     2583.09    102.92 o 
 -13   5  13     2965.99     2929.29    104.33 o 
 -11   5  13     5952.91     5787.69    140.19 o 
  -9   5  13       20.08       28.28     38.47 o 
  -7   5  13       76.98       38.29     36.70 o 
  -5   5  13       25.07        3.46     30.43 o 
  -3   5  13      459.53      593.22     45.25 o 
  -1   5  13     1480.24     1166.16     61.09 o 
   1   5  13      379.91      341.98     43.92 o 
   3   5  13      173.22      195.48     68.68 o 
   5   5  13       21.31      -62.26     47.21 o 
   7   5  13      386.28      225.71     85.85 o 
   9   5  13       75.07      221.06     80.50 o 
  11   5  13        7.88      -26.43     90.58 o 
  13   5  13        0.93      -58.98     80.42 o 
  15   5  13      259.62      369.94     84.25 o 
  17   5  13       17.50      -56.91     71.67 o 
  19   5  13       59.94      163.42    110.19 o 
 -24   6  13      991.53     1077.00    149.33 o 
 -22   6  13        1.82       64.61    121.04 o 
 -20   6  13      943.42     1016.78    105.05 o 
 -18   6  13      550.06      614.89     86.77 o 
 -16   6  13       66.70      255.88     57.40 o 
 -14   6  13     1770.38     1658.22     87.85 o 
 -12   6  13     2161.32     2710.29    102.53 o 
 -10   6  13    22209.25    22105.71    331.90 o 
  -8   6  13     3644.77     3577.27    116.13 o 
  -6   6  13     3041.30     3640.73    106.28 o 
  -4   6  13     6783.45     6621.81    128.06 o 
  -2   6  13      687.68      519.20     49.80 o 
   0   6  13       92.57       20.10     46.30 o 
   2   6  13      350.71      326.65     62.16 o 
   4   6  13     3915.72     4072.92    152.43 o 
   6   6  13     7776.09     7993.95    205.99 o 
   8   6  13      897.32      998.69     89.43 o 
  10   6  13     1172.54     1076.26    116.46 o 
  12   6  13      646.12      671.32    198.48 o 
  14   6  13        6.64      -39.11     88.00 o 
  16   6  13       58.22       43.26     89.33 o 
  18   6  13       45.11      207.31    116.45 o 
  20   6  13       64.31      135.08    121.92 o 
 -23   7  13      200.61      186.48     83.30 o 
 -21   7  13     2279.48     2458.84    143.48 o 
 -19   7  13     3022.24     3060.05    139.78 o 
 -17   7  13      964.24      956.44     83.09 o 
 -15   7  13    17601.83    17130.98    313.21 o 
 -13   7  13     7097.41     6422.27    160.64 o 
 -11   7  13     1148.19     1159.30     74.37 o 
  -9   7  13      470.88      397.21     67.30 o 
  -7   7  13       77.68       55.35     39.94 o 
  -5   7  13     9517.94     9758.67    244.76 o 
  -3   7  13     6432.48     6553.39    173.31 o 
  -1   7  13    14071.33    13576.87    274.04 o 
   1   7  13    22402.23    22095.52    390.48 o 
   3   7  13       64.88      124.66     55.39 o 
   5   7  13     1177.23     1239.11     92.11 o 
   7   7  13      563.73      666.14     81.11 o 
   9   7  13       83.26       42.61     60.34 o 
  11   7  13      352.19      217.00     74.76 o 
  13   7  13      486.17      582.60    147.86 o 
  15   7  13      824.14      672.94    105.86 o 
  17   7  13      397.82      567.50    299.72 o 
  19   7  13      103.92       53.79    111.90 o 
 -22   8  13      366.00      304.14    109.71 o 
 -20   8  13      569.82      568.16     82.14 o 
 -18   8  13      898.14      633.13     78.70 o 
 -16   8  13      969.02     1148.98     92.69 o 
 -14   8  13      798.22      911.70     77.00 o 
 -12   8  13     1027.59      844.65     73.01 o 
 -10   8  13      164.36      209.49     55.64 o 
  -8   8  13     4353.95     4083.60    123.06 o 
  -6   8  13    10216.11     9880.64    284.36 o 
  -4   8  13     4192.89     4145.42    154.77 o 
  -2   8  13       97.30      -31.30     49.50 o 
   0   8  13       58.02       10.12     54.01 o 
   2   8  13     1696.33     1548.10     99.12 o 
   4   8  13     1046.55     1531.99    146.65 o 
   6   8  13     1886.04     1548.26    105.06 o 
   8   8  13        1.69      -15.28     63.89 o 
  10   8  13      673.70      516.66     85.02 o 
  12   8  13      564.19      538.59    109.81 o 
  14   8  13        7.28       33.22     73.56 o 
  16   8  13       23.39      -97.32     94.38 o 
  18   8  13       90.64      266.75    127.22 o 
 -21   9  13      859.08     1028.66    116.00 o 
 -19   9  13       68.76      -23.52    106.23 o 
 -17   9  13      908.50      880.27     85.59 o 
 -15   9  13     1825.94     1996.45    105.79 o 
 -13   9  13     4389.21     4718.34    145.08 o 
 -11   9  13     3168.96     3504.74    121.79 o 
  -9   9  13     7613.09     7894.11    392.49 o 
  -7   9  13    10608.12    10510.60    307.71 o 
  -5   9  13     1155.82     1002.03    177.84 o 
  -3   9  13     2266.81     2059.20    113.21 o 
  -1   9  13     1939.33     2069.95    109.46 o 
   1   9  13      302.06      315.68     93.24 o 
   3   9  13     1621.23     1592.42    103.51 o 
   5   9  13      646.72      624.98     83.50 o 
   7   9  13     1691.13     1553.20    227.63 o 
   9   9  13     3820.74     4006.71    163.22 o 
  11   9  13       90.41       38.88     72.00 o 
  13   9  13      106.66      125.22    163.85 o 
  15   9  13      123.07       51.08    111.90 o 
  17   9  13      132.32       74.87    233.12 o 
 -20  10  13      161.04      249.52     90.43 o 
 -18  10  13      927.81     1054.24    112.99 o 
 -16  10  13      706.59      616.65     95.27 o 
 -14  10  13      167.93      207.56     63.46 o 
 -12  10  13     2089.94     1981.24    121.59 o 
 -10  10  13     1550.18     1527.48    138.57 o 
  -8  10  13     1171.95     1005.37    118.40 o 
  -6  10  13     4017.31     3644.88    183.63 o 
  -4  10  13     3030.37     2799.12    161.35 o 
  -2  10  13     6464.17     6271.06    458.91 o 
   0  10  13     1975.59     1904.48    199.15 o 
   2  10  13      439.69      335.41     73.75 o 
   4  10  13      315.88      260.00     75.28 o 
   6  10  13      528.27      271.43     95.21 o 
   8  10  13      115.97       14.12     68.85 o 
  10  10  13       98.68      164.83     78.41 o 
  12  10  13      897.47      909.46    142.92 o 
  14  10  13     1014.48      804.64    135.41 o 
  16  10  13      135.00      137.76    119.83 o 
 -19  11  13      157.20       99.59     86.29 o 
 -17  11  13      108.77      142.74     83.88 o 
 -15  11  13       15.91       60.68    172.51 o 
 -13  11  13     1493.93     1809.79    163.85 o 
 -11  11  13      895.79     1194.43    327.70 o 
  -9  11  13      554.06      589.48    110.91 o 
  -7  11  13     2714.64     2975.98    176.72 o 
  -5  11  13     1281.90     1479.64    135.29 o 
  -3  11  13      246.84      166.79     72.19 o 
  -1  11  13        0.43      -36.19     72.59 o 
   1  11  13      269.03      355.57     94.91 o 
   3  11  13     2829.40     2913.11    140.01 o 
   5  11  13      640.35      438.36     85.24 o 
   7  11  13      266.59      227.86     78.85 o 
   9  11  13     1000.88     1183.69    109.23 o 
  11  11  13      143.09      124.87    114.56 o 
  13  11  13       24.92      -11.65     80.59 o 
 -18  12  13     6290.23     6596.36    310.48 o 
 -16  12  13     5245.18     5651.94    681.37 o 
 -14  12  13      807.63      680.03    132.04 o 
 -12  12  13     5443.37     5722.69    254.74 o 
 -10  12  13      949.61      953.67    209.14 o 
  -8  12  13      487.20      516.26    108.75 o 
  -6  12  13      123.73      184.76     91.49 o 
  -4  12  13      929.13      989.09    123.86 o 
  -2  12  13     7836.26     8031.44    281.49 o 
   0  12  13     4696.98     4203.46    202.93 o 
   2  12  13     3473.29     3228.59    208.47 o 
   4  12  13     5398.37     5159.06    188.97 o 
   6  12  13      374.31      313.46     87.74 o 
   8  12  13        5.23      -33.50     75.59 o 
  10  12  13       77.31       61.31    104.73 o 
  12  12  13      114.98      101.21     88.31 o 
 -15  13  13       13.50     -112.78    106.15 o 
 -13  13  13      334.17      462.22    126.55 o 
 -11  13  13      541.69      708.50    128.16 o 
  -9  13  13      644.87      740.81    131.81 o 
  -7  13  13     2161.49     2227.42    172.00 o 
  -5  13  13       23.79       56.97     91.75 o 
  -3  13  13     1487.80     1647.82    149.74 o 
  -1  13  13      172.82      238.57    103.15 o 
   1  13  13       95.26      118.22    165.85 o 
   3  13  13       31.36      141.50     92.55 o 
   5  13  13       22.44       37.50     90.81 o 
   7  13  13      948.06      880.15    139.45 o 
   9  13  13      417.86      373.45    124.40 o 
 -12  14  13      125.69       40.03    114.56 o 
 -10  14  13     2937.74     3267.10    216.95 o 
  -8  14  13     1888.38     2023.88    176.73 o 
  -6  14  13      332.70      108.50    165.18 o 
  -4  14  13     1354.94     1479.09    362.33 o 
  -2  14  13        4.79       82.53    161.85 o 
   0  14  13       45.65       42.08     91.49 o 
   2  14  13        8.90       26.46     94.63 o 
   4  14  13      979.89      879.18    132.34 o 
   6  14  13     1416.52      999.08    190.49 o 
  -7  15  13     1199.82     1107.78    211.80 o 
  -5  15  13      457.21      386.53    122.27 o 
  -3  15  13       18.64       40.97    120.18 o 
  -1  15  13      363.80      292.88    119.38 o 
   1  15  13      861.85      816.95    226.46 o 
   3  15  13      323.55      428.54    119.63 o 
 -26   0  14     2042.24     2243.26    279.74 o 
 -24   0  14       75.93      -22.65    134.54 o 
 -22   0  14      149.78      246.44    145.20 o 
 -20   0  14      432.20      233.12    141.20 o 
 -18   0  14     6593.86     6110.34    329.03 o 
 -16   0  14    16981.13    16358.19    570.14 o 
 -14   0  14     2752.20     2734.80    209.14 o 
 -12   0  14    24439.44    25025.19    506.55 o 
 -10   0  14    15795.75    15296.34    347.39 o 
  -8   0  14       62.33      -37.40     42.79 o 
  -6   0  14      421.24      372.33     44.78 o 
  -4   0  14     2972.45     3111.31    102.24 o 
  -2   0  14     5829.90     5330.94    135.73 o 
   0   0  14     7280.14     6542.48    197.38 o 
   2   0  14     8679.35     8047.22    334.36 o 
   4   0  14    24318.82    24790.39    736.65 o 
   6   0  14      396.22      395.63    117.22 o 
   8   0  14     2100.24     2377.80    203.81 o 
  10   0  14     1364.95     1887.59    191.82 o 
  12   0  14      771.54      443.59    135.87 o 
  14   0  14       68.05      -70.60    102.57 o 
  16   0  14      445.85      162.52    138.54 o 
  18   0  14     1751.29     1587.86    225.12 o 
  20   0  14      599.09     1024.39    221.13 o 
 -25   1  14       40.98      -77.58    204.48 o 
 -23   1  14     2546.57     2616.69    236.45 o 
 -21   1  14     1511.65     1336.50    139.82 o 
 -19   1  14       11.73       41.08     71.98 o 
 -17   1  14      110.55      125.88    145.20 o 
 -15   1  14     2178.27     1789.48    149.97 o 
 -13   1  14     1164.83     1343.57     85.26 o 
 -11   1  14     4782.92     4984.90    123.93 o 
  -9   1  14       34.39       61.15     36.45 o 
  -7   1  14    23399.20    23966.66    315.36 o 
  -5   1  14     5513.72     5298.16    112.12 o 
  -3   1  14    11885.99    10839.29    166.06 o 
  -1   1  14     7514.69     6971.46    151.12 o 
   1   1  14     2053.51     2216.17     80.73 o 
   3   1  14        2.98        4.45     57.92 o 
   5   1  14     2127.69     2370.27    134.03 o 
   7   1  14      436.32      423.68     80.74 o 
   9   1  14     2416.37     2541.50    311.71 o 
  11   1  14       24.07       56.08    143.20 o 
  13   1  14     1938.24     1856.28    145.96 o 
  15   1  14      829.29      872.84     98.99 o 
  17   1  14       38.57       88.29    221.79 o 
  19   1  14        1.39      216.97    193.82 o 
  21   1  14      112.28      -58.08    271.08 o 
 -26   2  14     1199.49     1389.11    228.46 o 
 -24   2  14      354.38      299.29    108.72 o 
 -22   2  14       10.34      -70.32     79.01 o 
 -20   2  14     2621.59     2399.88    169.42 o 
 -18   2  14     1472.44     1680.47    139.25 o 
 -16   2  14     1048.24      990.77     81.14 o 
 -14   2  14      456.38      344.05     69.62 o 
 -12   2  14     4572.36     4844.27    149.69 o 
 -10   2  14     5544.73     5511.85    129.55 o 
  -8   2  14     2673.91     2492.18    100.02 o 
  -6   2  14     3444.60     3453.23     86.28 o 
  -4   2  14    18024.80    17991.99    238.83 o 
  -2   2  14     1781.53     1913.78     66.58 o 
   0   2  14     1288.24     1319.14     64.95 o 
   2   2  14      116.42      107.31     48.98 o 
   4   2  14     2952.75     2687.01    140.26 o 
   6   2  14     2147.05     2589.77    144.53 o 
   8   2  14      314.00      197.82     78.18 o 
  10   2  14      165.41      269.83     81.28 o 
  12   2  14      583.92      541.73    146.53 o 
  14   2  14       21.45       42.85     82.83 o 
  16   2  14       39.83      -99.28     70.21 o 
  18   2  14       62.29      138.76     82.91 o 
  20   2  14       13.45       94.49    109.60 o 
 -25   3  14       87.37       21.82    104.54 o 
 -23   3  14     2609.48     2967.59    223.13 o 
 -21   3  14     1871.90     2014.17    160.58 o 
 -19   3  14      304.78      181.34     89.25 o 
 -17   3  14     3264.73     3353.29    139.66 o 
 -15   3  14     1833.21     1974.85    105.74 o 
 -13   3  14     1382.09     1340.13     88.79 o 
 -11   3  14      330.39      263.65     40.77 o 
  -9   3  14     4042.78     3944.37    109.01 o 
  -7   3  14    20187.02    20198.11    262.86 o 
  -5   3  14     3004.30     2804.37     79.30 o 
  -3   3  14     5323.95     5414.83    110.99 o 
  -1   3  14    15690.64    14503.05    213.39 o 
   1   3  14     3568.88     3341.13     99.48 o 
   3   3  14      958.66     1111.38     80.84 o 
   5   3  14       60.54      105.75     54.17 o 
   7   3  14     5845.09     5511.90    211.43 o 
   9   3  14     2309.33     2591.66    185.83 o 
  11   3  14      197.26      342.85     90.86 o 
  13   3  14      569.88      487.18    107.27 o 
  15   3  14      580.49      767.50    154.21 o 
  17   3  14      997.70      860.32    172.01 o 
  19   3  14       11.46      158.83     85.03 o 
 -24   4  14      157.98      225.12    158.52 o 
 -22   4  14       85.79       -4.46     95.25 o 
 -20   4  14      534.65      481.05    108.72 o 
 -18   4  14      286.13      162.04     62.89 o 
 -16   4  14       27.92       65.65     55.38 o 
 -14   4  14       23.65       -8.34     87.83 o 
 -12   4  14       39.75       24.15     40.53 o 
 -10   4  14      545.09      662.29     94.41 o 
  -8   4  14    18288.56    18263.38    279.54 o 
  -6   4  14      382.79      231.06     37.69 o 
  -4   4  14     1286.55     1418.68     60.81 o 
  -2   4  14     3070.47     3353.89    102.80 o 
   0   4  14      140.04       83.24     37.70 o 
   2   4  14     3145.98     2961.95    175.04 o 
   4   4  14     2570.65     2427.88    173.13 o 
   6   4  14      162.53      140.79     58.38 o 
   8   4  14      568.19      498.18     91.23 o 
  10   4  14       14.45      -93.58     62.39 o 
  12   4  14      201.16      403.13     99.20 o 
  14   4  14      659.95      616.51    160.52 o 
  16   4  14       39.91      126.91     82.20 o 
  18   4  14      143.76       76.52    122.59 o 
  20   4  14       14.18      -26.90    118.58 o 
 -25   5  14     1870.59     2028.79    259.76 o 
 -23   5  14      125.85        4.22     94.79 o 
 -21   5  14      278.48      376.08    105.71 o 
 -19   5  14     1777.41     1646.39    116.17 o 
 -17   5  14       11.85      126.34     60.63 o 
 -15   5  14    17855.01    17628.84    349.60 o 
 -13   5  14     5211.21     4951.05    178.62 o 
 -11   5  14     5976.45     6060.39    145.97 o 
  -9   5  14    13898.56    13776.29    233.81 o 
  -7   5  14     3035.26     2674.86     93.32 o 
  -5   5  14     1763.85     1881.32     69.88 o 
  -3   5  14     2903.31     2977.12     87.00 o 
  -1   5  14     1275.06     1152.53     77.87 o 
   1   5  14    21835.22    22094.30    383.43 o 
   3   5  14     2544.12     2464.01    190.67 o 
   5   5  14     3105.55     3195.88    160.80 o 
   7   5  14     4409.83     4929.44    164.44 o 
   9   5  14      164.39       97.39     84.59 o 
  11   5  14        9.20      -90.80    113.89 o 
  13   5  14        9.61       53.56     89.49 o 
  15   5  14      256.78       85.94     76.48 o 
  17   5  14     1547.46     2005.57    247.55 o 
  19   5  14       19.54      -53.48    104.11 o 
 -24   6  14     2566.17     3093.57    208.16 o 
 -22   6  14      309.97      269.00    144.53 o 
 -20   6  14     6062.59     6266.50    221.43 o 
 -18   6  14     1816.57     1689.99    118.16 o 
 -16   6  14      491.41      466.57     65.73 o 
 -14   6  14       37.95       80.58     47.73 o 
 -12   6  14       27.00       54.71     47.30 o 
 -10   6  14    36484.47    37473.80    573.74 o 
  -8   6  14    11225.67    11412.46    209.93 o 
  -6   6  14       13.27       17.00     39.42 o 
  -4   6  14     8222.77     7912.62    144.84 o 
  -2   6  14      413.17      386.75     61.72 o 
   0   6  14     1388.19     1515.44     90.90 o 
   2   6  14      388.40      425.06     67.56 o 
   4   6  14       29.98      -23.94     51.84 o 
   6   6  14     1407.15     1298.60    130.88 o 
   8   6  14      573.98      756.07     86.02 o 
  10   6  14     1338.95     1304.53    155.19 o 
  12   6  14      667.97      636.15    164.51 o 
  14   6  14      255.27      158.51    115.23 o 
  16   6  14      969.83     1042.47    112.90 o 
  18   6  14      234.59      309.96    119.86 o 
 -23   7  14      201.98      102.22    104.32 o 
 -21   7  14      503.97      523.64     93.65 o 
 -19   7  14       18.29       20.46     67.60 o 
 -17   7  14     2717.16     2621.29    116.84 o 
 -15   7  14     2312.53     2141.69    105.15 o 
 -13   7  14       29.05       41.11     49.38 o 
 -11   7  14        5.16       -3.62     48.73 o 
  -9   7  14      480.20      347.78     57.86 o 
  -7   7  14       85.56      127.71     45.92 o 
  -5   7  14      786.99      911.46     64.93 o 
  -3   7  14     2425.95     2161.21    106.14 o 
  -1   7  14     4273.61     4650.37    151.16 o 
   1   7  14     3094.03     3277.03    168.94 o 
   3   7  14      527.92      371.55     68.95 o 
   5   7  14      288.33      234.25     65.04 o 
   7   7  14       41.59       29.63     61.78 o 
   9   7  14      619.39      643.18     88.87 o 
  11   7  14       24.46       94.31     91.55 o 
  13   7  14        1.15      -16.65     90.25 o 
  15   7  14       60.00       18.77     71.50 o 
  17   7  14      166.85      198.75    115.67 o 
 -22   8  14      176.92      115.53    104.54 o 
 -20   8  14     2545.31     2723.97    151.50 o 
 -18   8  14     3877.80     3836.41    144.63 o 
 -16   8  14      187.93      236.17     64.22 o 
 -14   8  14      359.46      302.17     63.49 o 
 -12   8  14     1409.96     1495.54     88.69 o 
 -10   8  14    10502.05    10526.13    212.71 o 
  -8   8  14      128.93       56.68     47.17 o 
  -6   8  14     4752.56     4574.52    191.46 o 
  -4   8  14    16110.63    15130.99    373.07 o 
  -2   8  14     6993.08     5872.14    214.14 o 
   0   8  14     1452.10     1509.97     98.09 o 
   2   8  14     2735.11     2807.44    130.45 o 
   4   8  14     4528.08     4297.52    207.89 o 
   6   8  14     1549.92     1471.76    106.67 o 
   8   8  14       12.74      111.86     69.08 o 
  10   8  14     1317.64     1305.04    108.53 o 
  12   8  14      777.04      808.56    254.43 o 
  14   8  14      174.76      288.17    110.18 o 
  16   8  14        0.50       23.94    104.62 o 
 -21   9  14       32.67      -19.63     98.77 o 
 -19   9  14      582.96      656.82     97.29 o 
 -17   9  14       78.83       79.03     61.93 o 
 -15   9  14     1017.96     1154.57    126.32 o 
 -13   9  14      423.06      339.14     66.75 o 
 -11   9  14     2395.84     2503.66    108.84 o 
  -9   9  14     3014.97     2890.82    159.78 o 
  -7   9  14      154.28      215.83     93.25 o 
  -5   9  14       53.32      109.50     62.11 o 
  -3   9  14     1559.13     1517.02    162.52 o 
  -1   9  14      275.39      449.37     95.19 o 
   1   9  14     4537.33     3951.13    153.22 o 
   3   9  14      619.12      593.66     83.71 o 
   5   9  14     1911.02     1695.58    112.89 o 
   7   9  14     1693.27     1666.64    128.46 o 
   9   9  14      174.46      134.02     76.79 o 
  11   9  14      203.94      166.19     95.06 o 
  13   9  14        3.56     -118.56    149.20 o 
  15   9  14        0.72     -132.89    101.05 o 
 -20  10  14       68.86      127.13     85.79 o 
 -18  10  14     2893.56     2971.56    160.06 o 
 -16  10  14     1431.06     1330.43    115.88 o 
 -14  10  14      228.97      418.41     85.55 o 
 -12  10  14     7281.65     7635.60    224.48 o 
 -10  10  14     1863.70     1779.20    117.86 o 
  -8  10  14      376.28      385.44    100.23 o 
  -6  10  14       34.96       45.29     81.01 o 
  -4  10  14       10.07      -48.08     85.37 o 
  -2  10  14     4596.07     4754.47    207.00 o 
   0  10  14     2551.47     2270.57    153.44 o 
   2  10  14      576.61      593.95     85.74 o 
   4  10  14     2012.66     2018.92    143.62 o 
   6  10  14       80.46       -0.16     68.98 o 
   8  10  14      490.62      418.87    158.70 o 
  10  10  14       39.64      105.62     75.71 o 
  12  10  14        1.30      -47.02     98.00 o 
  14  10  14      462.80      431.88    138.54 o 
 -19  11  14       57.15       57.17     80.18 o 
 -17  11  14     1233.10     1365.56    160.25 o 
 -15  11  14      127.09       43.08    103.90 o 
 -13  11  14      266.24      316.97    101.75 o 
 -11  11  14       27.25      -14.32     86.00 o 
  -9  11  14     2667.29     2462.38    187.16 o 
  -7  11  14    11795.57    11518.15    347.68 o 
  -5  11  14     3006.80     3093.59    182.55 o 
  -3  11  14     1250.62     1280.33    132.28 o 
  -1  11  14     1399.74     1357.95    130.67 o 
   1  11  14      294.78      119.40     85.68 o 
   3  11  14      990.41      872.01     97.12 o 
   5  11  14      731.07      841.35     97.09 o 
   7  11  14      202.67      120.08     77.99 o 
   9  11  14     1009.91      837.80    123.37 o 
  11  11  14      520.14      589.40    154.52 o 
  13  11  14      185.26      336.97     98.13 o 
 -16  12  14       89.20      199.87    118.68 o 
 -14  12  14      180.60      213.86    106.13 o 
 -12  12  14      351.00      335.55    117.78 o 
 -10  12  14      171.75      156.62     98.26 o 
  -8  12  14      152.27      245.81     99.36 o 
  -6  12  14       84.12      171.05    118.56 o 
  -4  12  14      113.78      143.17     96.54 o 
  -2  12  14      313.46      315.91    103.50 o 
   0  12  14      156.39      119.64     89.90 o 
   2  12  14      452.42      537.49    110.19 o 
   4  12  14      328.54      231.77    197.82 o 
   6  12  14        0.81      -10.61    122.76 o 
   8  12  14        1.85      -45.48     96.44 o 
  10  12  14      108.92       36.34    109.17 o 
 -13  13  14     1924.60     2143.51    186.50 o 
 -11  13  14      178.42      236.89    117.64 o 
  -9  13  14      908.61      813.51    209.14 o 
  -7  13  14     2641.28     2716.76    190.65 o 
  -5  13  14     1060.01      934.90    134.97 o 
  -3  13  14       45.37      -48.98     92.45 o 
  -1  13  14     1218.60     1164.26    138.54 o 
   1  13  14      358.08      318.38    108.40 o 
   3  13  14      263.33      325.00    103.83 o 
   5  13  14      333.92      372.36    105.83 o 
   7  13  14      951.19      843.62    139.22 o 
   9  13  14      506.00      413.21    163.85 o 
 -10  14  14      397.35      150.67    129.21 o 
  -8  14  14       81.11       53.25    142.53 o 
  -6  14  14        2.05       76.55    104.69 o 
  -4  14  14      297.96      405.49    107.19 o 
  -2  14  14     1732.30     1796.75    188.49 o 
   0  14  14      814.79      888.14    134.34 o 
   2  14  14     1226.37     1123.30    141.57 o 
   4  14  14     2008.96     2132.21    167.59 o 
  -3  15  14      318.86      225.93    183.16 o 
 -25   1  15       39.31       65.30    106.24 o 
 -23   1  15     1368.74     1457.62    201.15 o 
 -21   1  15     2312.14     2840.13    240.44 o 
 -19   1  15      109.76       93.19     78.65 o 
 -17   1  15     8396.01     8471.58    281.62 o 
 -15   1  15    14201.66    13529.65    354.59 o 
 -13   1  15      141.87      106.35     93.20 o 
 -11   1  15      105.25       91.70     43.50 o 
  -9   1  15     3598.40     3489.45    119.20 o 
  -7   1  15    16860.65    16681.02    263.88 o 
  -5   1  15     4349.85     4243.52     99.06 o 
  -3   1  15     9403.46     9196.40    153.48 o 
  -1   1  15    11752.47    10875.18    172.73 o 
   1   1  15     2020.84     1841.43    118.64 o 
   3   1  15      646.48      850.54     95.58 o 
   5   1  15       32.06      140.43     69.23 o 
   7   1  15     1755.92     1413.67    118.68 o 
   9   1  15      358.99      314.71     85.47 o 
  11   1  15       12.37      -14.03     75.52 o 
  13   1  15      674.66      591.49    111.10 o 
  15   1  15      376.14      686.97     98.11 o 
  17   1  15      171.30      122.03    102.35 o 
  19   1  15      270.07      330.37    126.05 o 
 -24   2  15       52.64       21.73    100.86 o 
 -22   2  15      405.78      437.55    113.43 o 
 -20   2  15      499.43      382.35    103.93 o 
 -18   2  15     1189.60     1358.09    128.36 o 
 -16   2  15     5374.07     5039.22    163.89 o 
 -14   2  15     3750.20     3939.73    141.09 o 
 -12   2  15    19568.17    19923.12    438.68 o 
 -10   2  15    18653.18    17952.09    281.52 o 
  -8   2  15    11668.63    12388.71    194.10 o 
  -6   2  15     9887.61     9011.63    151.73 o 
  -4   2  15      234.24      156.24     37.17 o 
  -2   2  15       24.53       -9.93     32.44 o 
   0   2  15      611.53      650.27     68.06 o 
   2   2  15     3490.33     3194.23    241.17 o 
   4   2  15    10648.05    11601.62    412.95 o 
   6   2  15     2313.20     2494.34    147.85 o 
   8   2  15     1949.04     1770.36    279.74 o 
  10   2  15      141.78      401.74     89.33 o 
  12   2  15      151.20       38.99     81.38 o 
  14   2  15      271.34      253.15    202.48 o 
  16   2  15     1104.18      976.20    110.56 o 
  18   2  15        6.39       32.75     81.23 o 
  20   2  15       84.86      314.33    126.90 o 
 -25   3  15      705.86      644.77    145.86 o 
 -23   3  15      679.43      628.40    130.33 o 
 -21   3  15      593.67      608.88    117.20 o 
 -19   3  15      316.46      224.50     89.84 o 
 -17   3  15       90.10        2.99     65.23 o 
 -15   3  15     2293.63     2441.52    119.79 o 
 -13   3  15     3316.98     3546.32    116.60 o 
 -11   3  15     1289.61     1334.10     89.21 o 
  -9   3  15     1001.59     1153.20     66.07 o 
  -7   3  15      593.87      539.24     46.50 o 
  -5   3  15     1520.94     1376.49     61.23 o 
  -3   3  15      113.47       98.28     35.07 o 
  -1   3  15      831.64      774.48     57.26 o 
   1   3  15     2952.92     2714.53    106.13 o 
   3   3  15      881.52     1022.27     82.11 o 
   5   3  15      254.51      327.11     82.47 o 
   7   3  15      720.27      744.66    103.74 o 
   9   3  15      340.24      336.49     91.00 o 
  11   3  15       78.97       75.39     83.69 o 
  13   3  15      117.93        9.47     86.60 o 
  15   3  15      191.68       49.07     91.39 o 
  17   3  15       20.65       76.20     84.19 o 
  19   3  15       23.28       14.25     84.79 o 
 -24   4  15     1487.44     1698.77    312.38 o 
 -22   4  15      707.91     1021.37    137.93 o 
 -20   4  15     7458.80     7998.94    305.72 o 
 -18   4  15     4577.82     5025.35    178.55 o 
 -16   4  15      281.42      228.40     73.64 o 
 -14   4  15     7843.71     7447.71    202.47 o 
 -12   4  15     4076.88     3517.29    133.71 o 
 -10   4  15     7582.35     7677.22    164.10 o 
  -8   4  15      271.11      113.30     44.54 o 
  -6   4  15    11614.21    11562.85    218.97 o 
  -4   4  15    25005.85    24564.81    314.28 o 
  -2   4  15      866.14     1037.68     57.78 o 
   0   4  15     7438.50     7354.94    201.19 o 
   2   4  15     4390.88     4638.36    151.28 o 
   4   4  15     1415.85     1322.90     91.95 o 
   6   4  15      399.21      316.72     70.22 o 
   8   4  15      100.92      135.41     80.53 o 
  10   4  15      987.10      953.73    172.51 o 
  12   4  15     1375.68     1508.64    145.86 o 
  14   4  15       20.76      -17.18     90.58 o 
  16   4  15       34.19      -41.60     79.46 o 
  18   4  15       18.57       54.15     83.62 o 
 -23   5  15      846.99      998.03    144.03 o 
 -21   5  15      276.58      203.34    100.46 o 
 -19   5  15       18.35       56.87     63.56 o 
 -17   5  15     1026.91      916.77    119.38 o 
 -15   5  15      975.32      964.92    100.05 o 
 -13   5  15       12.34      -32.94     51.72 o 
 -11   5  15       79.07       27.34     48.84 o 
  -9   5  15    19796.91    18922.61    297.01 o 
  -7   5  15     1593.20     1494.86     76.82 o 
  -5   5  15      629.59      624.79     50.44 o 
  -3   5  15      736.70      777.93     53.57 o 
  -1   5  15        1.42      -55.58     37.05 o 
   1   5  15        7.28      -27.90     83.50 o 
   3   5  15     1153.46     1311.31     93.68 o 
   5   5  15      129.29      171.54     64.61 o 
   7   5  15      171.61      110.33     71.96 o 
   9   5  15      111.55       64.07     82.49 o 
  11   5  15       43.04       50.01    147.20 o 
  13   5  15       31.84       -0.60     91.83 o 
  15   5  15      353.98      247.15    111.71 o 
  17   5  15       54.83      -15.38     85.16 o 
 -24   6  15     1149.60     1107.78    199.15 o 
 -22   6  15        8.13      120.16    100.81 o 
 -20   6  15     3484.80     3573.27    213.37 o 
 -18   6  15     1465.27     1382.57    112.53 o 
 -16   6  15      387.20      384.46     78.29 o 
 -14   6  15      964.16      816.63     73.92 o 
 -12   6  15     1816.59     1636.61     87.77 o 
 -10   6  15     3270.33     3482.34    122.86 o 
  -8   6  15     5512.58     5836.25    133.02 o 
  -6   6  15     3386.39     3473.52    110.67 o 
  -4   6  15    12947.75    13873.89    212.30 o 
  -2   6  15     2003.32     1820.91    145.70 o 
   0   6  15     2373.79     2362.90    111.90 o 
   2   6  15     3099.14     3130.57    130.04 o 
   4   6  15     2615.81     2675.35    244.47 o 
   6   6  15      736.08      904.70    113.61 o 
   8   6  15       18.39      -81.42     60.12 o 
  10   6  15      855.36      861.73    124.60 o 
  12   6  15      614.38      782.05    124.82 o 
  14   6  15       58.36      -74.09     91.91 o 
  16   6  15      204.33      238.65     92.88 o 
  18   6  15      132.81      203.59    126.01 o 
 -23   7  15     1735.31     1366.28    161.88 o 
 -21   7  15       81.14       68.76     83.40 o 
 -19   7  15       24.16      -36.29     70.45 o 
 -17   7  15      743.57      731.05     96.90 o 
 -15   7  15     5500.46     5677.86    160.85 o 
 -13   7  15     5045.93     5299.23    151.20 o 
 -11   7  15     1045.24     1277.84     81.31 o 
  -9   7  15    25600.82    26382.23    390.18 o 
  -7   7  15     3886.28     3577.56    107.45 o 
  -5   7  15      160.94      248.38     79.61 o 
  -3   7  15      122.40       84.85     68.78 o 
  -1   7  15      610.28      438.88     70.09 o 
   1   7  15     4384.41     3748.36    221.40 o 
   3   7  15     3871.23     3795.70    147.55 o 
   5   7  15     3776.78     3380.35    144.13 o 
   7   7  15     3672.90     3917.06    198.01 o 
   9   7  15       65.27       56.02     69.96 o 
  11   7  15      210.73      373.78    108.86 o 
  13   7  15       30.51      114.20    102.02 o 
  15   7  15       19.50      106.21     80.32 o 
  17   7  15      151.23      117.26    119.68 o 
 -22   8  15        8.53       29.34     85.19 o 
 -20   8  15      174.42      219.73     86.65 o 
 -18   8  15       91.85      113.67     78.81 o 
 -16   8  15      951.49     1005.92     87.73 o 
 -14   8  15     1009.59      707.23     79.48 o 
 -12   8  15     1405.93     1511.28     92.02 o 
 -10   8  15      180.81      234.21     58.89 o 
  -8   8  15       30.06      178.01     65.37 o 
  -6   8  15       53.30       68.02     72.45 o 
  -4   8  15     6147.29     5465.08    232.45 o 
  -2   8  15      167.66      154.98     78.44 o 
   0   8  15     6317.27     5779.17    181.05 o 
   2   8  15      283.62      400.26     82.10 o 
   4   8  15     2021.99     2228.99    122.14 o 
   6   8  15      234.94      344.92     79.56 o 
   8   8  15      124.49      178.48     77.55 o 
  10   8  15       21.77       90.23     77.38 o 
  12   8  15      757.20      582.92    123.47 o 
  14   8  15      156.11      -59.48     93.15 o 
  16   8  15       40.13      -49.33    109.75 o 
 -21   9  15      959.19     1324.63    163.38 o 
 -19   9  15      420.49      433.51     96.40 o 
 -17   9  15     3795.03     3986.07    151.14 o 
 -15   9  15     1101.29     1159.43    109.74 o 
 -13   9  15      198.60      386.18     69.22 o 
 -11   9  15       14.45       29.04     68.35 o 
  -9   9  15      210.55      358.17     78.00 o 
  -7   9  15     2032.98     2503.48    158.04 o 
  -5   9  15      950.85      855.88    111.90 o 
  -3   9  15     1812.58     1808.77    291.73 o 
  -1   9  15     4149.91     3935.93    188.08 o 
   1   9  15        1.28       47.31     66.88 o 
   3   9  15      738.16      694.85     87.85 o 
   5   9  15     1060.83     1146.28    103.00 o 
   7   9  15      753.42      747.59     94.76 o 
   9   9  15      798.69      737.61    131.78 o 
  11   9  15       44.78       40.06     77.26 o 
  13   9  15      558.48      469.72    139.20 o 
  15   9  15      344.66      541.64    141.30 o 
 -18  10  15      702.67      771.48    107.54 o 
 -16  10  15      565.46      436.93     81.89 o 
 -14  10  15      152.77       31.76     75.59 o 
 -12  10  15      818.81      702.93     96.80 o 
 -10  10  15      537.07      330.00    104.87 o 
  -8  10  15      161.73      148.43     98.58 o 
  -6  10  15      833.73      843.19     97.06 o 
  -4  10  15      641.69      559.78    104.64 o 
  -2  10  15       66.83       -2.91     79.01 o 
   0  10  15     4026.82     3683.59    186.33 o 
   2  10  15      998.45      790.81     94.71 o 
   4  10  15       94.08      187.09     74.92 o 
   6  10  15       10.76      -78.49     69.94 o 
   8  10  15      400.34      306.27     89.63 o 
  10  10  15      135.22      -81.16     72.95 o 
  12  10  15      423.47      334.84    127.05 o 
  14  10  15       79.96      -77.16    102.68 o 
 -17  11  15     1369.03     1212.96    154.73 o 
 -15  11  15      101.88       21.31    127.88 o 
 -13  11  15       11.93      -12.59     79.51 o 
 -11  11  15        9.60      144.83     91.83 o 
  -9  11  15       20.56       37.64     87.36 o 
  -7  11  15     1098.85     1299.26    139.88 o 
  -5  11  15     1426.59     1830.38    170.82 o 
  -3  11  15        5.33      120.51     87.58 o 
  -1  11  15     2521.38     2611.62    444.26 o 
   1  11  15     1508.39     1374.01    136.05 o 
   3  11  15        6.76       56.23     73.18 o 
   5  11  15        4.30      -68.38     74.37 o 
   7  11  15       57.42      133.54     78.71 o 
   9  11  15      497.21      437.25     99.29 o 
  11  11  15      137.15      187.31    121.37 o 
 -16  12  15      672.62      841.99    372.99 o 
 -14  12  15      891.72      883.83    145.96 o 
 -12  12  15     7359.18     8192.47    315.01 o 
 -10  12  15     2274.87     2403.51    183.21 o 
  -8  12  15      785.13      818.85    126.26 o 
  -6  12  15     1160.04     1086.77    170.51 o 
  -4  12  15      952.93      999.85    132.98 o 
  -2  12  15     2059.34     1893.39    158.91 o 
   0  12  15      132.56      238.73    100.15 o 
   2  12  15     1700.38     1702.84    220.46 o 
   4  12  15     2936.57     3221.04    241.11 o 
   6  12  15      318.99      282.89     89.58 o 
   8  12  15      444.89      397.58     95.53 o 
  10  12  15      203.75      274.41    214.47 o 
 -13  13  15      660.93      556.37    135.40 o 
 -11  13  15       46.79       25.72    197.15 o 
  -9  13  15       20.63       22.87    102.62 o 
  -7  13  15     1408.51     1441.90    157.83 o 
  -5  13  15     1344.44     1111.30    119.92 o 
  -3  13  15      834.19      879.22    139.20 o 
  -1  13  15      939.30      994.98    138.83 o 
   1  13  15       14.10       15.26     98.42 o 
   3  13  15      282.71      160.59    103.93 o 
   5  13  15        4.66      -10.28     94.96 o 
   7  13  15       44.99      -52.04     89.77 o 
  -8  14  15      370.73      304.26    257.76 o 
  -6  14  15       64.52        5.33    103.05 o 
  -4  14  15     1947.31     2277.47    189.80 o 
  -2  14  15     1202.57     1393.34    159.31 o 
   0  14  15      148.28      303.91    116.75 o 
   2  14  15      461.47      348.71    123.73 o 
 -24   0  16      217.50      143.87    145.20 o 
 -22   0  16     5529.17     6635.19    398.30 o 
 -20   0  16      725.07      861.87    186.49 o 
 -18   0  16        5.92      -62.61     99.91 o 
 -16   0  16       34.38        7.99     94.58 o 
 -14   0  16     5266.00     5216.51    291.73 o 
 -12   0  16    15769.66    16428.08    401.63 o 
 -10   0  16     1290.49     1250.97    240.44 o 
  -8   0  16     4845.84     5141.82    186.48 o 
  -6   0  16    17787.19    16988.18    768.62 o 
  -4   0  16     2522.27     2836.03    140.34 o 
  -2   0  16      261.45      197.98     68.05 o 
   0   0  16     1668.86     1544.80    109.91 o 
   2   0  16      199.54       62.61     99.91 o 
   4   0  16      219.54      105.24    101.24 o 
   6   0  16      178.21      153.19    111.90 o 
   8   0  16     3986.46     3756.52    266.42 o 
  10   0  16     3023.11     3515.41    265.09 o 
  12   0  16       72.22      173.17    129.21 o 
  14   0  16        3.44       86.59    125.22 o 
  16   0  16      316.78      491.55    167.84 o 
  18   0  16       64.24      213.14    173.17 o 
 -25   1  16       35.15       23.36    119.96 o 
 -23   1  16      424.23      740.33    151.19 o 
 -21   1  16     1176.96     1065.47    137.99 o 
 -19   1  16       81.90       26.38     77.57 o 
 -17   1  16     2411.99     2663.54    238.45 o 
 -15   1  16     2346.68     2177.03    159.85 o 
 -13   1  16      334.27      621.34     73.46 o 
 -11   1  16      602.82      653.88     61.10 o 
  -9   1  16      250.87      276.43     50.01 o 
  -7   1  16      238.25      285.77     50.90 o 
  -5   1  16     3014.34     2815.80     85.77 o 
  -3   1  16     1945.81     2106.64     74.79 o 
  -1   1  16     8136.36     7508.33    141.93 o 
   1   1  16     1656.09     1893.65    127.15 o 
   3   1  16      777.98      939.28    101.61 o 
   5   1  16      196.18      170.39     89.25 o 
   7   1  16       95.62       95.80     95.25 o 
   9   1  16      145.13       -4.58     86.59 o 
  11   1  16      189.72      118.88     83.36 o 
  13   1  16      486.09      252.39     99.29 o 
  15   1  16      524.45      575.95    124.29 o 
  17   1  16        3.42      111.26    108.27 o 
  19   1  16      105.94      225.91    129.82 o 
 -24   2  16      116.58       96.36    112.08 o 
 -22   2  16      440.76      605.35    128.88 o 
 -20   2  16     3007.60     3136.60    296.39 o 
 -18   2  16     1787.56     1697.91    386.98 o 
 -16   2  16      184.36      123.39     79.93 o 
 -14   2  16     5747.89     5747.84    174.69 o 
 -12   2  16     2381.28     2280.68    111.71 o 
 -10   2  16     4206.96     3776.03    137.36 o 
  -8   2  16     1096.35     1003.73     67.21 o 
  -6   2  16     2073.82     2327.34     77.32 o 
  -4   2  16     5307.67     5337.18    116.15 o 
  -2   2  16     2236.05     2337.07     79.77 o 
   0   2  16       78.06       54.96     43.07 o 
   2   2  16     5500.81     5748.94    187.98 o 
   4   2  16       93.03      173.43     76.62 o 
   6   2  16        0.95       17.70     71.57 o 
   8   2  16      338.77      235.57     89.01 o 
  10   2  16       94.14      149.86     86.66 o 
  12   2  16      210.63      103.68     88.41 o 
  14   2  16      536.74      572.22    118.56 o 
  16   2  16      180.03      187.37     89.65 o 
  18   2  16       69.85       24.60    111.62 o 
 -25   3  16      329.08      360.20    122.31 o 
 -23   3  16     1058.38     1201.46    153.19 o 
 -21   3  16      749.41      674.47    126.21 o 
 -19   3  16      992.56      920.29    127.12 o 
 -17   3  16     7682.91     7444.90    212.24 o 
 -15   3  16     7926.97     7394.10    177.29 o 
 -13   3  16      153.73      111.84     59.62 o 
 -11   3  16        9.26        4.30     51.81 o 
  -9   3  16     1398.81     1197.85     91.93 o 
  -7   3  16       25.53       42.44     37.60 o 
  -5   3  16       54.82       55.26     42.56 o 
  -3   3  16     2268.54     2481.29     81.49 o 
  -1   3  16     3973.92     3597.46    110.07 o 
   1   3  16     4061.13     4034.94    119.59 o 
   3   3  16      251.52      234.30     63.43 o 
   5   3  16     1545.72     1535.26    191.16 o 
   7   3  16      696.39      566.60    104.44 o 
   9   3  16       82.88       55.14     79.26 o 
  11   3  16        2.99      -72.49     77.10 o 
  13   3  16      528.99      360.06    110.43 o 
  15   3  16      336.69      260.23    205.81 o 
  17   3  16        3.71      -49.21     82.38 o 
 -24   4  16       66.00       11.63    109.66 o 
 -22   4  16      596.22      527.06    163.18 o 
 -20   4  16      150.84      163.24    155.86 o 
 -18   4  16     1130.48     1060.35    104.87 o 
 -16   4  16       42.58       28.21     60.79 o 
 -14   4  16      167.27       68.06     58.33 o 
 -12   4  16       21.20       12.08     53.16 o 
 -10   4  16      267.94      359.67     54.02 o 
  -8   4  16     1620.49     1743.40     83.19 o 
  -6   4  16       98.45      109.62     37.75 o 
  -4   4  16     3465.93     3961.38    103.36 o 
  -2   4  16     1904.11     1863.45     98.40 o 
   0   4  16      913.97     1060.78     68.11 o 
   2   4  16     3951.74     4109.71    164.57 o 
   4   4  16       70.40       48.89     57.91 o 
   6   4  16       16.15      -73.77     74.60 o 
   8   4  16       97.46       18.25    113.89 o 
  10   4  16      218.89      247.51     93.29 o 
  12   4  16       81.91      132.80     88.92 o 
  14   4  16      301.84      366.88    141.20 o 
  16   4  16      456.71      307.84     90.95 o 
  18   4  16       48.82      254.60     98.41 o 
 -23   5  16      421.70      425.19    222.46 o 
 -21   5  16      235.61      328.30    109.37 o 
 -19   5  16     1883.57     2226.38    133.66 o 
 -17   5  16      264.66      190.73     70.95 o 
 -15   5  16     2442.55     2649.20    130.94 o 
 -13   5  16     4429.44     4636.48    161.56 o 
 -11   5  16       29.42       -7.07     42.22 o 
  -9   5  16    17029.25    18458.75    296.21 o 
  -7   5  16      482.94      424.16     57.12 o 
  -5   5  16    14204.29    14109.00    293.26 o 
  -3   5  16    12068.79    12316.91    280.33 o 
  -1   5  16     4364.68     4480.32    151.39 o 
   1   5  16     6183.67     6200.76    183.52 o 
   3   5  16     1893.44     2023.90    111.25 o 
   5   5  16      548.96      388.28     74.46 o 
   7   5  16     3993.85     4555.31    168.59 o 
   9   5  16       56.17      115.74     87.61 o 
  11   5  16     1179.16     1617.93    150.55 o 
  13   5  16      578.93      558.16    118.38 o 
  15   5  16       72.85       27.76    106.83 o 
  17   5  16       14.71       18.16     84.45 o 
 -22   6  16       19.15      127.77    103.50 o 
 -20   6  16     2361.94     2759.98    152.78 o 
 -18   6  16     1306.64     1348.34    113.55 o 
 -16   6  16      904.81     1198.54    103.99 o 
 -14   6  16     8821.68     8653.34    243.64 o 
 -12   6  16     2722.75     2483.84    117.86 o 
 -10   6  16       21.78       35.11     43.62 o 
  -8   6  16       80.63       70.91     52.21 o 
  -6   6  16      173.44      -20.43     44.90 o 
  -4   6  16     6219.80     5991.33    286.40 o 
  -2   6  16     3769.48     3622.97    146.55 o 
   0   6  16     1370.59     1080.10     88.36 o 
   2   6  16     1046.14     1087.26     92.65 o 
   4   6  16        7.85       67.44     62.57 o 
   6   6  16       50.95       99.29     65.90 o 
   8   6  16      115.64      -40.43     66.45 o 
  10   6  16      213.30      327.57    107.33 o 
  12   6  16      620.48      852.26    134.68 o 
  14   6  16        5.10      -18.02     93.05 o 
  16   6  16       37.98        2.87     88.18 o 
 -21   7  16      962.57     1176.55    123.05 o 
 -19   7  16       54.90      120.22     80.48 o 
 -17   7  16     2742.13     2508.48    141.40 o 
 -15   7  16     1134.49     1296.14    143.80 o 
 -13   7  16      374.91      361.21     65.44 o 
 -11   7  16       41.15      109.27     51.67 o 
  -9   7  16     3292.27     3066.94    103.60 o 
  -7   7  16     4634.83     5254.47    142.86 o 
  -5   7  16     2278.89     2073.24    325.03 o 
  -3   7  16     1056.19      966.09    106.84 o 
  -1   7  16     1236.02     1110.88     91.79 o 
   1   7  16      315.15      547.57     78.39 o 
   3   7  16       17.24        0.13     61.21 o 
   5   7  16        3.56       22.31     65.82 o 
   7   7  16       47.75       -5.42     67.45 o 
   9   7  16       14.36       20.89     69.55 o 
  11   7  16        0.47      -22.48     92.25 o 
  13   7  16        0.59     -126.38    106.57 o 
  15   7  16       17.19       -3.21    109.54 o 
 -20   8  16     3939.88     4193.83    211.40 o 
 -18   8  16     1779.67     1466.74    124.68 o 
 -16   8  16      249.23      248.20    108.25 o 
 -14   8  16     4879.30     4970.96    156.21 o 
 -12   8  16     3041.83     3234.78    199.39 o 
 -10   8  16      835.71      746.29     88.96 o 
  -8   8  16      315.35      314.99     66.35 o 
  -6   8  16     2407.03     2225.80    146.59 o 
  -4   8  16     7975.12     8049.74    263.84 o 
  -2   8  16     2948.59     3162.07    168.37 o 
   0   8  16      682.57      564.00     90.62 o 
   2   8  16     1200.31     1118.81    104.28 o 
   4   8  16      290.96      393.66     80.94 o 
   6   8  16       92.07       67.07    117.85 o 
   8   8  16      194.53      227.83    101.40 o 
  10   8  16      589.80      492.29     95.64 o 
  12   8  16      254.36      226.16    113.87 o 
  14   8  16        8.46     -143.67     95.78 o 
 -19   9  16      251.68      235.38     93.79 o 
 -17   9  16        6.44       -6.81     67.63 o 
 -15   9  16     1249.15     1425.98     99.87 o 
 -13   9  16       80.98       60.98     75.56 o 
 -11   9  16      544.53      572.46     88.79 o 
  -9   9  16     1856.64     2182.52    126.05 o 
  -7   9  16      467.29      367.27    100.31 o 
  -5   9  16       68.72      101.17     79.61 o 
  -3   9  16      140.33      187.52    105.24 o 
  -1   9  16      671.66      612.50    127.22 o 
   1   9  16       52.48      -58.40     63.86 o 
   3   9  16       12.38      -46.40     67.61 o 
   5   9  16      785.95      748.86     98.28 o 
   7   9  16     1317.78     1214.27    114.44 o 
   9   9  16        0.93      -15.60     75.37 o 
  11   9  16      292.68      272.01     93.74 o 
  13   9  16        9.81       59.94    108.40 o 
 -18  10  16       83.84       -0.47     81.85 o 
 -16  10  16       13.34      109.73     84.92 o 
 -14  10  16        9.68      -96.71     72.40 o 
 -12  10  16     2763.88     2607.35    163.06 o 
 -10  10  16     3187.03     3662.18    197.99 o 
  -8  10  16      915.45      996.09    123.81 o 
  -6  10  16     8040.89     8680.41    297.11 o 
  -4  10  16     1006.13     1002.36    123.27 o 
  -2  10  16      314.77       58.86     87.70 o 
   0  10  16      389.60      251.96     98.16 o 
   2  10  16      195.08      131.39     78.46 o 
   4  10  16     1544.49     1418.92    140.61 o 
   6  10  16      432.80      417.96     91.87 o 
   8  10  16      344.02      311.48     92.88 o 
  10  10  16      605.00      609.28    106.95 o 
  12  10  16       11.83      174.51    207.81 o 
 -17  11  16     2378.11     2572.22    205.91 o 
 -15  11  16     1297.62     1138.85    149.44 o 
 -13  11  16      673.17      792.11    165.27 o 
 -11  11  16     2234.02     2164.95    403.63 o 
  -9  11  16      515.22      320.05    178.50 o 
  -7  11  16      763.29      696.40    100.24 o 
  -5  11  16      771.07      748.78    122.47 o 
  -3  11  16     4564.24     4133.65    211.58 o 
  -1  11  16     7699.18     7872.95    286.92 o 
   1  11  16     1408.79     1266.42    136.49 o 
   3  11  16     1057.78      921.14    130.92 o 
   5  11  16      686.45      576.00     97.52 o 
   7  11  16      105.07      197.23     84.83 o 
   9  11  16      320.92      330.34     97.20 o 
 -14  12  16      299.61      346.75    203.81 o 
 -12  12  16      222.30       26.60    133.88 o 
 -10  12  16       12.72      106.96    104.00 o 
  -8  12  16       85.94       62.24    102.04 o 
  -6  12  16        3.42       78.53    100.14 o 
  -4  12  16       16.56       52.82    102.94 o 
  -2  12  16       32.78      -23.98     93.88 o 
   0  12  16      421.25      252.46    109.66 o 
   2  12  16      350.95      431.45    173.84 o 
   4  12  16      287.49      377.93    115.36 o 
   6  12  16       77.47      -23.59     84.00 o 
   8  12  16        2.86       73.39     92.29 o 
 -11  13  16      791.79      860.55    147.56 o 
  -9  13  16      489.52      526.86    129.33 o 
  -7  13  16     3049.45     3165.34    172.02 o 
  -5  13  16      401.93      353.47    123.89 o 
  -3  13  16     1052.69     1203.22    154.17 o 
  -1  13  16     1770.04     2042.06    211.14 o 
   1  13  16      301.82      308.33    143.87 o 
   3  13  16      426.20      384.43    121.50 o 
   5  13  16      964.63      841.80    136.09 o 
  -4  14  16      301.48      270.49    127.44 o 
  -2  14  16        9.63      -14.56    109.96 o 
 -23   1  17       46.13       52.84     99.24 o 
 -21   1  17       31.17      -46.62     90.43 o 
 -19   1  17      140.72      291.73     99.91 o 
 -17   1  17     6076.54     5945.81    240.63 o 
 -15   1  17     1830.81     2308.02    150.13 o 
 -13   1  17       58.96       98.60     90.42 o 
 -11   1  17    27085.62    28370.89    477.81 o 
  -9   1  17    12350.83    11963.09    236.11 o 
  -7   1  17       32.91      -26.65     43.86 o 
  -5   1  17      855.60      779.72     65.72 o 
  -3   1  17     1112.28     1266.36     70.55 o 
  -1   1  17    10341.14    10053.44    201.69 o 
   1   1  17     4037.25     4098.90    186.50 o 
   3   1  17     1499.95     1560.63    127.61 o 
   5   1  17     5454.53     6244.69    238.26 o 
   7   1  17      246.02      347.16    115.89 o 
   9   1  17       91.17      223.81     90.58 o 
  11   1  17       45.98       91.94    160.52 o 
  13   1  17        0.39      -53.46     91.15 o 
  15   1  17      489.29      589.59    132.00 o 
  17   1  17        4.24      119.22    110.21 o 
 -24   2  17      142.86      175.27    114.81 o 
 -22   2  17     2816.43     3232.76    211.93 o 
 -20   2  17     1632.78     1419.98    146.50 o 
 -18   2  17       15.76      -76.30     74.25 o 
 -16   2  17      361.87      277.02     87.58 o 
 -14   2  17      190.88       80.34     59.90 o 
 -12   2  17     2095.94     2402.44    128.89 o 
 -10   2  17      662.53      925.48    104.95 o 
  -8   2  17     4455.81     4965.78    134.75 o 
  -6   2  17     7540.64     7572.10    191.89 o 
  -4   2  17     7091.88     7176.68    141.78 o 
  -2   2  17     1806.60     1552.92     70.30 o 
   0   2  17      418.46      430.86     58.05 o 
   2   2  17     1389.58     1307.27    119.61 o 
   4   2  17     2463.09     2450.78    153.32 o 
   6   2  17      511.52      678.99    114.56 o 
   8   2  17      220.36      110.51     86.82 o 
  10   2  17     1221.39     1554.84    177.17 o 
  12   2  17        2.31      -33.19     82.87 o 
  14   2  17       21.08      119.26    106.94 o 
  16   2  17       16.91     -102.57     99.85 o 
 -23   3  17     2558.98     3078.01    279.08 o 
 -21   3  17      697.18      948.93    149.86 o 
 -19   3  17     1327.47     1163.68    137.99 o 
 -17   3  17       91.22      171.68     89.25 o 
 -15   3  17       16.09       41.02     59.18 o 
 -13   3  17     1530.67     1492.07    103.59 o 
 -11   3  17       10.64       45.29     54.13 o 
  -9   3  17     9721.58    10853.49    246.90 o 
  -7   3  17      625.11      576.13     51.73 o 
  -5   3  17     1029.04     1208.21     64.79 o 
  -3   3  17     1505.13     1456.67    100.37 o 
  -1   3  17      365.75      292.57     53.97 o 
   1   3  17      814.43      871.48     84.06 o 
   3   3  17        7.63      -23.67     55.84 o 
   5   3  17      115.81       45.88     75.82 o 
   7   3  17      973.35     1080.27    123.81 o 
   9   3  17       44.83       71.34    113.23 o 
  11   3  17      146.31        7.36     90.58 o 
  13   3  17       98.56      391.58    142.53 o 
  15   3  17       18.73     -102.02     94.38 o 
  17   3  17       82.28      141.13     96.06 o 
 -22   4  17      510.96      497.00    126.62 o 
 -20   4  17     1363.78     1902.04    164.37 o 
 -18   4  17     1840.59     2027.25    211.14 o 
 -16   4  17      265.12      305.29     84.41 o 
 -14   4  17     6956.18     7695.11    215.59 o 
 -12   4  17      684.30      710.50     82.57 o 
 -10   4  17       55.46       29.04     56.59 o 
  -8   4  17     2379.43     2159.05     92.62 o 
  -6   4  17      186.85      145.59     43.00 o 
  -4   4  17     1727.72     2013.19     79.69 o 
  -2   4  17       13.33       64.69     47.46 o 
   0   4  17     2619.80     2428.29     97.15 o 
   2   4  17     6112.04     6943.07    197.85 o 
   4   4  17       36.41      135.78     65.87 o 
   6   4  17     1325.63     1502.54    138.31 o 
   8   4  17      324.33      294.66    100.23 o 
  10   4  17      220.12      149.08     96.14 o 
  12   4  17       32.84      -24.57    112.56 o 
  14   4  17       13.33     -117.89     91.37 o 
  16   4  17      326.92      163.72     94.23 o 
 -23   5  17       21.48     -130.87     98.43 o 
 -21   5  17      314.46      224.60    108.02 o 
 -19   5  17      703.74      663.86     98.17 o 
 -17   5  17      606.10      493.21     86.78 o 
 -15   5  17        0.80       24.02     62.23 o 
 -13   5  17      656.55      625.28     96.20 o 
 -11   5  17     1078.15     1035.18    119.97 o 
  -9   5  17      213.12      276.09     63.45 o 
  -7   5  17     2734.68     2631.43    102.53 o 
  -5   5  17      399.02      313.80     56.90 o 
  -3   5  17        3.15       31.01     46.76 o 
  -1   5  17       15.88      -17.19     53.66 o 
   1   5  17       84.09       71.01     64.09 o 
   3   5  17      511.39      487.53     84.78 o 
   5   5  17      192.80      168.06     69.96 o 
   7   5  17       60.86      -27.00     83.06 o 
   9   5  17       57.84       15.42     89.66 o 
  11   5  17        0.11      -41.01     91.25 o 
  13   5  17        4.86      205.67    104.64 o 
  15   5  17       13.76      -52.23    158.52 o 
 -22   6  17       91.06      200.93    119.22 o 
 -20   6  17      740.60      785.18    107.34 o 
 -18   6  17     1307.40     1222.28    114.98 o 
 -16   6  17      102.08      217.79     76.21 o 
 -14   6  17     3070.08     3408.56    150.90 o 
 -12   6  17      280.10      279.63     66.28 o 
 -10   6  17       65.74      114.10     53.77 o 
  -8   6  17      614.11      703.83     70.25 o 
  -6   6  17     1579.51     1690.07     86.51 o 
  -4   6  17     2166.39     2292.75    142.58 o 
  -2   6  17      923.81     1037.60    100.76 o 
   0   6  17     1242.26     1612.16    141.99 o 
   2   6  17     2638.58     2789.01    133.53 o 
   4   6  17       22.55      -32.80     62.92 o 
   6   6  17      690.83      849.08     96.46 o 
   8   6  17      334.88      443.15    109.37 o 
  10   6  17      236.55      288.86    106.91 o 
  12   6  17      205.26      144.99    118.56 o 
  14   6  17        7.59      -52.40    100.16 o 
 -21   7  17      186.63      346.64     98.94 o 
 -19   7  17     3329.80     3401.17    168.68 o 
 -17   7  17     1381.72     1480.69    121.00 o 
 -15   7  17       39.26      122.95     69.52 o 
 -13   7  17       33.78       91.82     54.18 o 
 -11   7  17     2053.46     1931.92     89.04 o 
  -9   7  17    11729.85    12108.77    255.34 o 
  -7   7  17     8317.86     7756.55    303.37 o 
  -5   7  17     2090.84     2044.86    141.10 o 
  -3   7  17     5688.99     5695.69    220.89 o 
  -1   7  17      488.54      456.85     76.57 o 
   1   7  17       10.35       69.29     64.48 o 
   3   7  17      855.92      760.62     90.96 o 
   5   7  17     1093.45     1001.40    104.58 o 
   7   7  17      852.16      870.04    103.19 o 
   9   7  17      360.42      492.44    118.92 o 
  11   7  17      374.82      471.36    123.50 o 
  13   7  17      291.12      350.36    408.95 o 
  15   7  17       86.35       45.27    120.61 o 
 -20   8  17      428.01      735.84    112.68 o 
 -18   8  17      241.83      316.98     90.76 o 
 -16   8  17       23.85     -122.43    106.41 o 
 -14   8  17      967.51      876.08    131.71 o 
 -12   8  17       64.94      250.83     64.86 o 
 -10   8  17     1492.62     1733.36    103.56 o 
  -8   8  17      213.38      113.24     72.20 o 
  -6   8  17     4995.03     5044.89    321.70 o 
  -4   8  17      104.67      -49.36    102.57 o 
  -2   8  17       13.82     -101.30     67.53 o 
   0   8  17      365.90      234.88     83.31 o 
   2   8  17     4785.61     4217.17    167.69 o 
   4   8  17      678.52      643.38    121.19 o 
   6   8  17      425.74      438.42     89.89 o 
   8   8  17       14.56      -35.99     75.04 o 
  10   8  17      144.99      258.35    115.51 o 
  12   8  17       10.37       80.55    113.03 o 
  14   8  17      123.52      244.14    134.07 o 
 -19   9  17      955.10      937.62    220.37 o 
 -17   9  17     2372.52     2577.37    190.24 o 
 -15   9  17     1974.96     1755.89    110.19 o 
 -13   9  17      603.45      611.41     98.62 o 
 -11   9  17     4148.50     4619.19    180.11 o 
  -9   9  17     2836.28     2917.02    161.01 o 
  -7   9  17      778.80      874.48    121.92 o 
  -5   9  17      569.55      448.66    102.42 o 
  -3   9  17      463.13      534.47    106.77 o 
  -1   9  17     1446.49     1658.14    141.14 o 
   1   9  17       89.94      116.38     74.53 o 
   3   9  17      970.70      915.31    103.30 o 
   5   9  17      518.97      610.33     98.93 o 
   7   9  17       19.80      133.15     84.18 o 
   9   9  17       25.37       -8.46    105.70 o 
  11   9  17       23.56       24.29    111.06 o 
 -16  10  17      113.64      179.96     92.33 o 
 -14  10  17      945.12     1155.63    155.58 o 
 -12  10  17      888.51      915.28    110.32 o 
 -10  10  17       95.75      151.92     97.84 o 
  -8  10  17      599.63      461.97    111.96 o 
  -6  10  17      216.56      241.11     97.09 o 
  -4  10  17      750.86      577.59    114.35 o 
  -2  10  17      950.20     1172.67    315.71 o 
   0  10  17       86.40      -22.28     92.58 o 
   2  10  17      596.58      381.02    115.23 o 
   4  10  17      349.68      354.91     91.26 o 
   6  10  17        7.46       54.87     87.00 o 
   8  10  17        7.41      -14.79     82.28 o 
  10  10  17       50.19     -125.45     83.63 o 
 -15  11  17     1281.76     1150.74    125.20 o 
 -13  11  17       98.98      161.46    109.81 o 
 -11  11  17      259.73      208.47    111.04 o 
  -9  11  17       65.52      -13.19    105.47 o 
  -7  11  17       23.92       44.16     94.10 o 
  -5  11  17       85.37       59.33     99.20 o 
  -3  11  17      153.73      251.98    102.73 o 
  -1  11  17     1350.54     1546.02    229.12 o 
   1  11  17      146.88      158.23    101.23 o 
   3  11  17       80.85       60.44    101.10 o 
   5  11  17      757.53      868.14    112.29 o 
   7  11  17      366.18      319.54    113.07 o 
   9  11  17       57.60      -27.58    106.84 o 
 -12  12  17     2642.11     2749.87    201.68 o 
 -10  12  17      519.32      777.51    137.99 o 
  -8  12  17     1368.36     1468.12    142.58 o 
  -6  12  17     4545.31     4659.47    238.60 o 
  -4  12  17      721.40      483.34    124.90 o 
  -2  12  17     1134.28      944.71    265.09 o 
   0  12  17      693.70      651.81    135.87 o 
   2  12  17      182.13      195.24    112.04 o 
   4  12  17     1070.56      912.46    137.05 o 
   6  12  17       28.19       61.28    110.60 o 
  -7  13  17      390.56      414.96    396.30 o 
  -5  13  17        3.63       -2.18    110.74 o 
  -3  13  17        2.25      -10.49    104.93 o 
  -1  13  17      396.48      455.31    126.37 o 
   1  13  17       68.28       86.89    116.70 o 
 -24   0  18      178.34      383.64    193.15 o 
 -22   0  18     6014.83     6945.57    423.61 o 
 -20   0  18     4238.49     4030.94    309.05 o 
 -18   0  18      247.71      261.09    134.54 o 
 -16   0  18     2348.00     2530.99    230.45 o 
 -14   0  18      606.31      622.09    145.20 o 
 -12   0  18     1155.37     1237.52    159.85 o 
 -10   0  18     5627.62     6569.73    229.33 o 
  -8   0  18      625.36      786.10     98.27 o 
  -6   0  18    12532.61    13293.22    343.79 o 
  -4   0  18    11585.56    10749.18    297.72 o 
  -2   0  18     1345.93     1225.92    110.43 o 
   0   0  18     9445.54     9824.24    419.61 o 
   2   0  18       71.97       53.28    102.57 o 
   4   0  18       34.68      177.17    121.22 o 
   6   0  18       26.94        1.33    107.90 o 
   8   0  18      661.22      402.29    153.19 o 
  10   0  18     1096.69     1542.57    213.14 o 
  12   0  18        2.91      241.11    150.53 o 
  14   0  18      833.15     1105.64    206.48 o 
  16   0  18      650.46     1140.28    219.80 o 
 -23   1  18        3.54       45.97    109.16 o 
 -21   1  18       14.82      -35.25    169.84 o 
 -19   1  18       45.96      -51.62     80.50 o 
 -17   1  18      587.77      674.84    108.27 o 
 -15   1  18     2694.70     2629.93    161.98 o 
 -13   1  18      358.65      185.16     63.07 o 
 -11   1  18       56.85       95.55     60.46 o 
  -9   1  18      357.94      310.35     57.26 o 
  -7   1  18      934.14      843.72     68.70 o 
  -5   1  18        5.03        1.24     46.62 o 
  -3   1  18       14.22       19.73     45.45 o 
  -1   1  18      505.12      487.99     63.46 o 
   1   1  18       65.31      121.22     82.89 o 
   3   1  18     1577.90     1385.04    197.15 o 
   5   1  18      892.24     1317.62    130.39 o 
   7   1  18        1.78       30.14     87.92 o 
   9   1  18      189.24      332.12    193.15 o 
  11   1  18       34.30       39.59     88.41 o 
  13   1  18        2.14      106.17     99.83 o 
  15   1  18       52.80       85.97    108.31 o 
 -22   2  18     1500.52     1348.24    163.89 o 
 -20   2  18       38.95      100.39     95.78 o 
 -18   2  18      125.16      200.40     92.49 o 
 -16   2  18      944.78      852.76    139.20 o 
 -14   2  18     3228.92     3266.83    227.51 o 
 -12   2  18     1689.63     1623.74    105.05 o 
 -10   2  18      708.01      815.48     80.52 o 
  -8   2  18     4492.49     4296.90    129.16 o 
  -6   2  18      902.71     1025.90     74.61 o 
  -4   2  18     1875.40     2174.38     82.95 o 
  -2   2  18      214.42      209.46     49.79 o 
   0   2  18     1689.87     1702.14     89.47 o 
   2   2  18     1738.08     1988.99    188.49 o 
   4   2  18     1404.25     1608.03    136.57 o 
   6   2  18        3.10      -21.39     78.73 o 
   8   2  18      321.24      376.66    107.33 o 
  10   2  18       85.55      275.18    117.89 o 
  12   2  18       13.47     -135.87    116.56 o 
  14   2  18       29.50      118.06    111.14 o 
  16   2  18       11.61      -50.32    111.33 o 
 -23   3  18      115.69      140.51    119.35 o 
 -21   3  18      136.23      108.80    138.54 o 
 -19   3  18     1849.05     2326.66    256.43 o 
 -17   3  18     1716.32     1859.22    204.48 o 
 -15   3  18        4.74      -20.83     61.05 o 
 -13   3  18     1845.28     2058.11    117.30 o 
 -11   3  18     3735.72     4178.33    154.70 o 
  -9   3  18     2638.50     2781.86    126.05 o 
  -7   3  18      707.98      671.83     67.27 o 
  -5   3  18      485.54      484.34     53.37 o 
  -3   3  18     2706.01     2879.69     93.99 o 
  -1   3  18     1450.78     1590.46    121.90 o 
   1   3  18      130.17      232.52     95.28 o 
   3   3  18     1187.26     1293.19    127.12 o 
   5   3  18     1133.57     1241.05    132.28 o 
   7   3  18       59.61       92.19     91.00 o 
   9   3  18      115.08      126.20     94.24 o 
  11   3  18      320.91      396.24    116.10 o 
  13   3  18       35.42      -19.37    191.82 o 
  15   3  18       59.23      -57.16    103.29 o 
 -22   4  18      206.04      317.79    115.81 o 
 -20   4  18      440.18      378.10    123.22 o 
 -18   4  18     1593.40     1727.19    154.00 o 
 -16   4  18     1907.42     1955.13    155.33 o 
 -14   4  18      768.42      846.63     94.18 o 
 -12   4  18     2302.91     2102.81    119.58 o 
 -10   4  18      609.74      704.47     83.84 o 
  -8   4  18     1202.83     1348.22     96.90 o 
  -6   4  18      883.52      873.32     95.17 o 
  -4   4  18      166.48      203.95     52.37 o 
  -2   4  18     2147.56     2146.24     94.45 o 
   0   4  18      967.45      818.92     87.42 o 
   2   4  18      240.58      188.75     69.94 o 
   4   4  18       18.18      -14.48     63.81 o 
   6   4  18       90.61      187.13     93.97 o 
   8   4  18        4.44      -26.17     84.71 o 
  10   4  18       73.42      -38.14     89.51 o 
  12   4  18        1.47       64.57    103.15 o 
  14   4  18      105.36      174.16    113.55 o 
 -21   5  18      209.27      229.18    115.98 o 
 -19   5  18     3143.27     3181.53    539.50 o 
 -17   5  18     1873.92     1565.50    103.98 o 
 -15   5  18       55.51       62.52     70.80 o 
 -13   5  18        6.78      -86.99     57.99 o 
 -11   5  18      373.22      175.39     67.20 o 
  -9   5  18     1770.19     2027.34    116.92 o 
  -7   5  18      798.86      915.09     73.20 o 
  -5   5  18     2592.63     3010.68    111.19 o 
  -3   5  18     7589.21     8318.51    340.46 o 
  -1   5  18      135.25      182.81     67.75 o 
   1   5  18     1877.73     2064.04    145.52 o 
   3   5  18      464.19      596.12     84.12 o 
   5   5  18      324.83      244.24     80.80 o 
   7   5  18      248.13      131.58    105.90 o 
   9   5  18       17.17      -21.92    156.52 o 
  11   5  18      856.55      565.61    141.87 o 
  13   5  18      827.47     1204.38    161.85 o 
  15   5  18        0.37      -35.83    109.27 o 
 -20   6  18      664.25     1105.50    147.85 o 
 -18   6  18      562.65      509.48    116.94 o 
 -16   6  18      137.61       57.44     58.72 o 
 -14   6  18     2445.71     2638.71    155.69 o 
 -12   6  18     3292.99     3364.51    147.86 o 
 -10   6  18       24.70      -23.47     52.82 o 
  -8   6  18      930.78      878.59     76.22 o 
  -6   6  18     4526.28     4364.26    236.67 o 
  -4   6  18      260.12      327.96    139.87 o 
  -2   6  18     1234.98      966.09     90.61 o 
   0   6  18       76.59       70.37     65.30 o 
   2   6  18     1155.31     1134.02    102.09 o 
   4   6  18      201.11      137.78     77.37 o 
   6   6  18     1369.53     1271.70    114.84 o 
   8   6  18      757.24      931.82    133.12 o 
  10   6  18        1.00       35.13    105.44 o 
  12   6  18        5.55       60.74    129.88 o 
  14   6  18        1.99     -130.97    107.11 o 
 -19   7  18      208.65      279.54     90.47 o 
 -17   7  18      645.22      793.89    104.56 o 
 -15   7  18      417.51      471.90     91.45 o 
 -13   7  18      957.57      932.25    105.17 o 
 -11   7  18     4416.54     4634.23    147.93 o 
  -9   7  18      457.58      461.17     83.22 o 
  -7   7  18      465.30      442.02     81.75 o 
  -5   7  18     1039.46     1109.26    118.52 o 
  -3   7  18      205.92      268.09    105.24 o 
  -1   7  18     1468.27     1222.24    100.74 o 
   1   7  18      542.74      621.98     90.45 o 
   3   7  18        9.38       78.31     72.78 o 
   5   7  18      969.52     1063.21    107.90 o 
   7   7  18      308.89      299.42     91.73 o 
   9   7  18        0.49      -22.08     95.04 o 
  11   7  18       41.29      -34.95    103.54 o 
  13   7  18        0.98       27.44    111.06 o 
 -18   8  18      136.20      229.84     91.84 o 
 -16   8  18     1431.55     1456.51    125.47 o 
 -14   8  18     5166.01     5239.46    276.54 o 
 -12   8  18      590.50      495.29     79.99 o 
 -10   8  18      859.73      771.62     96.36 o 
  -8   8  18     1719.91     2107.87    164.64 o 
  -6   8  18     3845.30     3953.68    438.26 o 
  -4   8  18        4.13       63.40     89.24 o 
  -2   8  18      209.49      252.56     92.08 o 
   0   8  18     2268.09     2267.45    167.30 o 
   2   8  18     4311.41     4575.15    178.80 o 
   4   8  18     2727.05     3007.28    153.97 o 
   6   8  18       85.16      103.07     82.72 o 
   8   8  18      471.23      697.28    107.89 o 
  10   8  18       28.36       90.99    109.23 o 
  12   8  18        1.04       11.78    117.42 o 
 -17   9  18       27.60       81.80    110.39 o 
 -15   9  18      394.65      496.32    189.16 o 
 -13   9  18      357.74      356.21     93.61 o 
 -11   9  18       34.27       57.46     79.35 o 
  -9   9  18      623.65      487.52    169.84 o 
  -7   9  18      668.71      539.45    108.96 o 
  -5   9  18      334.49      287.97    105.06 o 
  -3   9  18     1480.79     1089.55    127.57 o 
  -1   9  18       34.85     -119.76     79.84 o 
   1   9  18       48.89       17.69     88.54 o 
   3   9  18        2.96       -5.12     76.52 o 
   5   9  18        2.86      -12.08    100.81 o 
   7   9  18      133.37      128.96     87.50 o 
   9   9  18      189.33      199.67     97.53 o 
  11   9  18       89.00      -24.85    116.04 o 
 -16  10  18      843.09      669.46    144.59 o 
 -14  10  18      513.00      375.31     98.48 o 
 -12  10  18       27.34      -40.78     71.68 o 
 -10  10  18      353.23      273.03    145.86 o 
  -8  10  18      132.34      158.47    151.86 o 
  -6  10  18     3323.35     3729.92    368.99 o 
  -4  10  18      492.13      700.47    118.14 o 
  -2  10  18      926.83      721.83    122.18 o 
   0  10  18      851.61      880.24    126.48 o 
   2  10  18        9.19     -126.30     89.90 o 
   4  10  18       62.09      220.35     93.82 o 
   6  10  18       85.44       42.47     91.40 o 
   8  10  18        4.00      100.88     93.66 o 
 -13  11  18      168.56      239.33    115.69 o 
 -11  11  18     1902.02     2054.34    148.39 o 
  -9  11  18      552.29      252.33    221.13 o 
  -7  11  18      656.85      590.98    152.53 o 
  -5  11  18     1166.53      958.96    138.40 o 
  -3  11  18      410.89      293.30    114.26 o 
  -1  11  18      473.34      486.91    121.52 o 
   1  11  18      114.57      260.61    110.55 o 
   3  11  18      520.20      483.58    191.82 o 
   5  11  18     1006.56     1091.95    136.49 o 
   7  11  18      251.76      178.88     98.64 o 
 -10  12  18       51.63      -29.14     92.31 o 
  -8  12  18        2.28       88.11    104.62 o 
  -6  12  18       48.23      159.36    113.52 o 
  -4  12  18        1.66      -48.91    106.58 o 
  -2  12  18      131.33      124.95    112.28 o 
   0  12  18       40.46       28.92    104.77 o 
   2  12  18      100.60       98.73    106.77 o 
 -23   1  19        0.77       38.43    120.56 o 
 -21   1  19      639.62      544.43    133.21 o 
 -19   1  19      546.40      459.09    254.43 o 
 -17   1  19      465.14      621.55    111.15 o 
 -15   1  19      137.06       94.06     76.66 o 
 -13   1  19      994.20     1265.85    122.86 o 
 -11   1  19     9287.06    10073.87    246.08 o 
  -9   1  19      489.49      442.81     64.99 o 
  -7   1  19      738.52      775.82     73.57 o 
  -5   1  19     3363.03     3611.79    162.66 o 
  -3   1  19     3720.27     4149.95    131.84 o 
  -1   1  19       43.26      115.24     62.31 o 
   1   1  19      347.49      436.03     97.84 o 
   3   1  19      544.37      226.70     93.40 o 
   5   1  19     1073.30     1098.16    212.47 o 
   7   1  19       25.59       78.66     90.29 o 
   9   1  19       65.67        9.67    119.22 o 
  11   1  19      430.82      643.14    128.59 o 
  13   1  19       16.59      180.40    114.87 o 
  15   1  19        1.22      105.76    119.61 o 
 -22   2  19      500.21      391.31    176.50 o 
 -20   2  19     2170.22     2497.37    189.78 o 
 -18   2  19        5.07      200.66     93.24 o 
 -16   2  19     5614.51     5983.55    246.79 o 
 -14   2  19     1799.43     1492.30    107.84 o 
 -12   2  19      125.11       29.56     59.69 o 
 -10   2  19      576.53      532.35     82.15 o 
  -8   2  19      630.55      639.37     68.89 o 
  -6   2  19    10405.80    11347.49    226.02 o 
  -4   2  19      604.67      467.04     64.90 o 
  -2   2  19     2517.03     2525.49     94.51 o 
   0   2  19     3720.75     3436.50    180.79 o 
   2   2  19        5.83       12.76     80.05 o 
   4   2  19     1509.18     2034.82    156.83 o 
   6   2  19      708.93      864.41    130.55 o 
   8   2  19      388.02      273.59    104.95 o 
  10   2  19     1129.16     1176.83    145.02 o 
  12   2  19      139.90      113.23    103.50 o 
  14   2  19       14.94      122.72    118.67 o 
 -21   3  19       90.75       28.24     97.67 o 
 -19   3  19     3326.33     4384.54    879.19 o 
 -17   3  19     1169.75     1158.57    137.44 o 
 -15   3  19      185.68      206.57     77.30 o 
 -13   3  19      955.02      987.47    151.74 o 
 -11   3  19      108.91       57.68     60.34 o 
  -9   3  19        3.26       39.91     59.34 o 
  -7   3  19      722.99      945.63     89.36 o 
  -5   3  19     1606.65     1193.78     83.06 o 
  -3   3  19     5315.56     5506.22    133.55 o 
  -1   3  19     1162.67     1347.64    119.85 o 
   1   3  19      376.58      311.54     74.40 o 
   3   3  19       14.75      -31.39     78.03 o 
   5   3  19      218.62      287.90    101.38 o 
   7   3  19      149.59      -80.25     83.85 o 
   9   3  19      252.19      173.40    134.54 o 
  11   3  19        2.10     -139.12     92.75 o 
  13   3  19       65.53        6.97    104.11 o 
  15   3  19       17.14        6.05    196.48 o 
 -20   4  19      796.26      892.44    149.20 o 
 -18   4  19      425.76      332.76    107.27 o 
 -16   4  19     1881.88     1817.40    123.42 o 
 -14   4  19     3129.21     3377.90    151.67 o 
 -12   4  19     1563.40     1574.40    111.50 o 
 -10   4  19     2001.96     2230.25    124.33 o 
  -8   4  19     6394.12     6541.74    194.54 o 
  -6   4  19     8142.38     8190.90    217.77 o 
  -4   4  19      173.54      135.33     49.50 o 
  -2   4  19     1138.74     1159.53     80.67 o 
   0   4  19      658.45      660.44     87.32 o 
   2   4  19      158.62      227.50     76.68 o 
   4   4  19      153.03       59.52     90.58 o 
   6   4  19      821.38      914.89    130.77 o 
   8   4  19      873.62     1003.03    135.56 o 
  10   4  19       27.23      143.81    107.72 o 
  12   4  19      133.56       -1.15    223.13 o 
  14   4  19        6.30       19.59    116.83 o 
 -21   5  19      944.69     1210.12    156.81 o 
 -19   5  19     1597.53     1952.75    173.74 o 
 -17   5  19      431.68      411.81     89.78 o 
 -15   5  19       12.01       34.30     86.74 o 
 -13   5  19      698.53      684.18    103.18 o 
 -11   5  19      540.40      453.56     83.71 o 
  -9   5  19        3.47      -35.72     61.10 o 
  -7   5  19       12.17      -38.39     51.28 o 
  -5   5  19     7026.47     7052.07    171.76 o 
  -3   5  19     1136.06     1110.87     94.39 o 
  -1   5  19      737.22      727.26     88.39 o 
   1   5  19       12.68       69.17     70.94 o 
   3   5  19        1.15        2.22     68.84 o 
   5   5  19      162.55      114.49     77.22 o 
   7   5  19      156.79      143.87     97.96 o 
   9   5  19        3.94      -83.45     91.39 o 
  11   5  19        0.31      -69.26     96.96 o 
  13   5  19        0.57      106.46    201.15 o 
 -20   6  19      326.83       47.83    111.12 o 
 -18   6  19       50.21       57.50     69.10 o 
 -16   6  19      174.98      275.98     87.14 o 
 -14   6  19      858.76     1137.88    107.48 o 
 -12   6  19      227.16      317.27    137.89 o 
 -10   6  19      657.73      767.80    103.10 o 
  -8   6  19     3622.01     3810.40    133.11 o 
  -6   6  19      848.44      955.74     95.52 o 
  -4   6  19       37.89        5.88     76.39 o 
  -2   6  19      194.10       69.52     68.39 o 
   0   6  19      268.53      313.41     78.71 o 
   2   6  19      320.87      421.63     87.76 o 
   4   6  19        4.55       44.17     76.82 o 
   6   6  19      948.92     1009.09    108.13 o 
   8   6  19     1612.05     1854.91    180.50 o 
  10   6  19       72.07       31.58    105.61 o 
  12   6  19       27.74       54.71    113.87 o 
 -19   7  19     4626.50     5581.60    667.38 o 
 -17   7  19     2339.90     2284.50    127.51 o 
 -15   7  19       86.66      -46.14     75.01 o 
 -13   7  19     2560.53     2803.80    145.85 o 
 -11   7  19      413.92      385.99    121.27 o 
  -9   7  19      224.13      299.89     81.17 o 
  -7   7  19      542.25      717.93     92.70 o 
  -5   7  19     3221.25     2901.21    174.22 o 
  -3   7  19     6709.15     6979.91    383.64 o 
  -1   7  19     2332.82     2169.09    125.56 o 
   1   7  19      938.14      930.50    101.71 o 
   3   7  19     1335.86     1256.02    116.14 o 
   5   7  19        3.76      149.21     82.38 o 
   7   7  19      145.35       68.17     82.84 o 
   9   7  19        1.79       50.13    106.76 o 
  11   7  19      160.77       30.26    111.90 o 
 -18   8  19       53.66       82.36     88.37 o 
 -16   8  19      562.64      568.13     92.08 o 
 -14   8  19        0.73       66.90    139.87 o 
 -12   8  19      841.67      942.76    140.31 o 
 -10   8  19       87.66       57.42     75.79 o 
  -8   8  19      195.88      183.34    100.89 o 
  -6   8  19        1.61       15.63     87.22 o 
  -4   8  19     1572.02     1341.65    135.77 o 
  -2   8  19       67.35       95.10     95.19 o 
   0   8  19       16.25      -56.29     78.67 o 
   2   8  19       43.18       10.08     74.55 o 
   4   8  19       41.23       41.28     76.62 o 
   6   8  19      217.52       56.19     83.92 o 
   8   8  19       45.28      -23.82     89.61 o 
  10   8  19      138.02      146.56    126.01 o 
 -15   9  19        9.90     -125.18     83.45 o 
 -13   9  19      896.49      995.02    151.62 o 
 -11   9  19     1941.53     2645.11    324.55 o 
  -9   9  19     1274.40     1330.89    148.39 o 
  -7   9  19      131.14       -9.84    155.86 o 
  -5   9  19      662.11      754.50    123.89 o 
  -3   9  19        1.15     -123.90    105.24 o 
  -1   9  19        5.97        3.91     87.05 o 
   1   9  19        1.17       25.51     92.79 o 
   3   9  19      207.44      314.50     95.37 o 
   5   9  19      232.25      117.84     98.76 o 
   7   9  19       31.70       13.38     88.04 o 
   9   9  19      306.66      285.60    103.55 o 
 -14  10  19      672.04      749.80    101.38 o 
 -12  10  19      551.17      496.66    106.74 o 
 -10  10  19        2.72      -31.72     99.10 o 
  -8  10  19       59.17       20.19     96.02 o 
  -6  10  19      151.96       20.68    111.23 o 
  -4  10  19       41.19      -55.79     95.58 o 
  -2  10  19      394.75      499.29    117.25 o 
   0  10  19      249.76      208.09    108.64 o 
   2  10  19       38.44       43.18    100.08 o 
   4  10  19      775.97      663.41    109.13 o 
   6  10  19      259.28      337.80    103.05 o 
 -11  11  19      700.07      699.99    138.75 o 
  -9  11  19      505.86      525.65    155.19 o 
  -7  11  19       13.23       45.34    100.93 o 
  -5  11  19       64.84      109.23    227.79 o 
  -3  11  19       84.51       38.20     99.22 o 
  -1  11  19       27.81      108.16    107.85 o 
   1  11  19      269.01      234.14    143.20 o 
   3  11  19       62.22       47.52    111.68 o 
  -6  12  19      935.00     1068.10    156.01 o 
  -4  12  19      291.46      257.99    121.95 o 
  -2  12  19      241.98      276.13    123.22 o 
 -20   0  20      557.79      722.00    186.49 o 
 -18   0  20      684.67      903.16    185.16 o 
 -16   0  20     4712.19     5207.18    323.70 o 
 -14   0  20     1999.79     2124.70    218.46 o 
 -12   0  20      127.33      149.20    119.89 o 
 -10   0  20     5565.79     5334.73    219.45 o 
  -8   0  20     2918.54     2733.42    203.15 o 
  -6   0  20      240.44      494.64     98.16 o 
  -4   0  20      732.39      611.63    103.15 o 
  -2   0  20      397.22      577.06    100.31 o 
   0   0  20     2242.04     2297.87    230.45 o 
   2   0  20      261.13      598.11    155.86 o 
   4   0  20      144.18      199.82    141.20 o 
   6   0  20      236.78      684.70    177.17 o 
   8   0  20      898.75      843.22    187.83 o 
  10   0  20      299.57      423.61    169.18 o 
  12   0  20       82.06      -81.26    146.53 o 
  14   0  20      119.67      -83.92    146.53 o 
 -21   1  20      918.94      986.82    148.68 o 
 -19   1  20      727.12      747.07    127.60 o 
 -17   1  20       26.54      -98.78     65.85 o 
 -15   1  20       25.00       88.10     76.56 o 
 -13   1  20        3.07       95.84    101.91 o 
 -11   1  20     3233.28     3701.20    150.90 o 
  -9   1  20     2197.16     2269.23    106.80 o 
  -7   1  20      980.13      830.33     75.90 o 
  -5   1  20      871.95      733.64     73.61 o 
  -3   1  20        0.38        1.42     54.23 o 
  -1   1  20      308.90      198.50     86.34 o 
   1   1  20       10.48       32.34     84.11 o 
   3   1  20       99.71      234.81     94.91 o 
   5   1  20      107.68       85.84    100.67 o 
   7   1  20       38.20      150.79     97.84 o 
   9   1  20       98.07       79.31    104.44 o 
  11   1  20      130.93      274.73    117.04 o 
  13   1  20        9.04      -92.29    104.54 o 
 -20   2  20       93.95      -46.34     97.47 o 
 -18   2  20      425.39      568.07    119.58 o 
 -16   2  20      535.31      583.84    169.84 o 
 -14   2  20      217.84      237.72     87.98 o 
 -12   2  20        1.25      -24.34     62.52 o 
 -10   2  20     1716.52     1816.95    119.01 o 
  -8   2  20     2779.64     3266.86    224.31 o 
  -6   2  20     1008.79     1033.30    100.37 o 
  -4   2  20     2396.17     2528.54    156.89 o 
  -2   2  20     1548.73     1576.38    109.39 o 
   0   2  20      407.82      344.69    133.88 o 
   2   2  20      254.45      435.00    109.22 o 
   4   2  20       72.11       76.49     95.08 o 
   6   2  20      952.14     1027.31    137.97 o 
   8   2  20      297.66      543.17    126.56 o 
  10   2  20       57.42       58.83    103.53 o 
  12   2  20       59.51      129.45    131.21 o 
 -21   3  20      800.34      915.86    168.51 o 
 -19   3  20     1232.33     1458.32    155.84 o 
 -17   3  20      129.38       36.80     83.77 o 
 -15   3  20      406.70      238.54     96.27 o 
 -13   3  20     1639.09     1853.93    120.73 o 
 -11   3  20     3457.69     3561.26    218.03 o 
  -9   3  20       49.44      -23.98     62.74 o 
  -7   3  20       21.18       -6.08     61.37 o 
  -5   3  20     1481.76     1643.66     96.51 o 
  -3   3  20        1.91      -45.07     61.02 o 
  -1   3  20      383.74      266.16     62.48 o 
   1   3  20      779.40      704.06    117.64 o 
   3   3  20      202.38      279.30    101.63 o 
   5   3  20      634.66      483.42    173.17 o 
   7   3  20       39.67      105.64    104.54 o 
   9   3  20      123.05      126.17    108.67 o 
  11   3  20      324.23      473.17    195.15 o 
  13   3  20       22.23      101.23    119.53 o 
 -20   4  20      471.12      442.35    126.65 o 
 -18   4  20      191.08      218.66    106.33 o 
 -16   4  20       73.84       46.88     74.93 o 
 -14   4  20       16.99      -28.57     69.18 o 
 -12   4  20     1095.13     1238.45    108.21 o 
 -10   4  20      276.70      150.78     95.20 o 
  -8   4  20     2981.75     3068.16    141.34 o 
  -6   4  20      507.32      567.01     83.94 o 
  -4   4  20        6.59      -24.56     54.38 o 
  -2   4  20       23.49       31.20     68.38 o 
   0   4  20       16.77        0.87     68.14 o 
   2   4  20       58.45      186.55     78.53 o 
   4   4  20      512.43      673.70    127.16 o 
   6   4  20      106.43      163.17    103.56 o 
   8   4  20      186.66      143.18    117.22 o 
  10   4  20       16.51      -89.36    102.21 o 
  12   4  20       76.48      129.54    114.93 o 
 -19   5  20      917.87      885.43    235.78 o 
 -17   5  20     1575.74     1530.18    127.01 o 
 -15   5  20      814.26     1235.14    221.92 o 
 -13   5  20     5008.87     5103.91    188.91 o 
 -11   5  20     2643.90     2586.75    136.63 o 
  -9   5  20      158.72      233.36     75.62 o 
  -7   5  20      928.64     1041.69     98.75 o 
  -5   5  20      201.10      253.93     76.02 o 
  -3   5  20     1315.71     1662.06    112.80 o 
  -1   5  20       79.89       16.76     73.06 o 
   1   5  20     2360.48     2193.71    147.32 o 
   3   5  20     3116.41     3596.56    389.67 o 
   5   5  20      559.75      657.48    147.86 o 
   7   5  20       22.61      -23.66    103.93 o 
   9   5  20      175.33       56.85    106.74 o 
  11   5  20        0.78      -21.31    108.18 o 
 -18   6  20     1737.43     1799.09    137.27 o 
 -16   6  20     1309.12     1367.45    123.88 o 
 -14   6  20      322.65      300.34     87.42 o 
 -12   6  20      352.85      484.01     90.11 o 
 -10   6  20     1037.62     1214.04    106.61 o 
  -8   6  20     4665.59     4996.78    404.96 o 
  -6   6  20     1851.74     1772.91    145.09 o 
  -4   6  20     1118.42      945.97    118.29 o 
  -2   6  20     1817.15     1737.27    117.00 o 
   0   6  20      452.01      324.66     84.45 o 
   2   6  20      665.78      641.61     99.14 o 
   4   6  20      477.15      422.00     95.22 o 
   6   6  20      353.82      406.57    113.50 o 
   8   6  20       15.50       58.29    142.53 o 
  10   6  20       31.65       38.96    110.41 o 
 -17   7  20      414.32      366.73    100.88 o 
 -15   7  20       15.35      106.02     85.46 o 
 -13   7  20      202.31       40.10     78.15 o 
 -11   7  20       70.10      100.33    105.48 o 
  -9   7  20      448.50      343.78    113.96 o 
  -7   7  20       15.13       12.10     81.62 o 
  -5   7  20     1006.35     1076.90    124.82 o 
  -3   7  20     1419.94     1467.07    140.53 o 
  -1   7  20      115.74       72.68    122.55 o 
   1   7  20      250.63       98.97     80.91 o 
   3   7  20       42.32      138.20     83.03 o 
   5   7  20      118.60       98.28     86.86 o 
   7   7  20        8.42      -26.98     99.51 o 
   9   7  20       10.89      101.01    123.81 o 
 -16   8  20     1742.60     1468.71    164.32 o 
 -14   8  20      452.94      479.58    129.31 o 
 -12   8  20        1.91      -94.23    100.67 o 
 -10   8  20     1269.85     1214.20    116.32 o 
  -8   8  20     1788.59     1523.04    147.51 o 
  -6   8  20      197.04      242.24    182.50 o 
  -4   8  20      750.11      669.80    115.86 o 
  -2   8  20     1091.81     1411.00    247.10 o 
   0   8  20      869.19     1130.70    298.39 o 
   2   8  20      341.84      493.27    120.16 o 
   4   8  20       83.68       -5.52     84.33 o 
   6   8  20      189.35      103.55     91.03 o 
   8   8  20      200.47      315.31    171.17 o 
 -13   9  20      380.01      319.84    125.75 o 
 -11   9  20      450.04      310.36     96.05 o 
  -9   9  20      659.00      721.41    130.55 o 
  -7   9  20      170.27      105.28    176.50 o 
  -5   9  20       46.64        0.61     96.90 o 
  -3   9  20      169.41      273.75    108.31 o 
  -1   9  20      413.12      165.45    107.23 o 
   1   9  20      252.91      209.65    114.81 o 
   3   9  20      153.92      181.23     96.64 o 
   5   9  20        6.71       37.48     89.43 o 
   7   9  20      173.53       15.62    100.02 o 
 -12  10  20      360.18      371.64    124.79 o 
 -10  10  20      377.28      486.09    128.94 o 
  -8  10  20       98.73       71.40    113.23 o 
  -6  10  20      493.61      491.36    158.52 o 
  -4  10  20      534.69      583.55    127.44 o 
  -2  10  20      272.14      299.88    111.51 o 
   0  10  20     1671.21     1706.02    483.55 o 
   2  10  20      211.22      218.82    119.30 o 
   4  10  20      472.67      447.99    145.20 o 
  -7  11  20      496.32      743.94    141.42 o 
  -5  11  20      984.75      976.80    155.15 o 
  -3  11  20       96.26       81.48    308.38 o 
  -1  11  20       15.37      118.28    113.89 o 
 -19   1  21      710.52      909.33    138.46 o 
 -17   1  21      747.48      777.56    122.44 o 
 -15   1  21      470.12      287.20     99.37 o 
 -13   1  21     1803.31     1973.83    153.46 o 
 -11   1  21      921.91     1154.62    104.71 o 
  -9   1  21      504.61      582.35    146.99 o 
  -7   1  21     4514.18     5118.15    156.38 o 
  -5   1  21     8216.18     8481.32    200.31 o 
  -3   1  21      164.38      194.24     73.06 o 
  -1   1  21       46.65      126.69     91.14 o 
   1   1  21      573.93      559.48    120.03 o 
   3   1  21      409.69      518.84    118.21 o 
   5   1  21      477.85      345.12    117.70 o 
   7   1  21       49.03       58.85    229.79 o 
   9   1  21      367.42      391.15    126.05 o 
  11   1  21      300.80      296.74    123.38 o 
 -20   2  21        3.25      -82.52     97.84 o 
 -18   2  21       40.13       -3.98     92.08 o 
 -16   2  21     1048.88     1028.52    133.72 o 
 -14   2  21     2165.60     2342.77    166.20 o 
 -12   2  21       72.44       88.33     70.43 o 
 -10   2  21     3313.79     3375.46    158.54 o 
  -8   2  21      737.98      824.17     94.73 o 
  -6   2  21      320.59      175.19     60.28 o 
  -4   2  21      343.00      275.24     66.19 o 
  -2   2  21      220.76      144.15     73.76 o 
   0   2  21     2047.30     2325.37    218.46 o 
   2   2  21      510.58      399.51    191.82 o 
   4   2  21       30.04      -11.02     91.14 o 
   6   2  21      647.22      874.81    134.20 o 
   8   2  21       26.69      -86.56     94.83 o 
  10   2  21       55.32      -73.51     98.97 o 
  12   2  21       21.60       -8.58    117.27 o 
 -19   3  21      245.41      233.28    113.55 o 
 -17   3  21       66.39      116.35     99.10 o 
 -15   3  21       25.30      -84.06     80.97 o 
 -13   3  21     1967.63     2325.40    133.65 o 
 -11   3  21      705.70      617.08     92.10 o 
  -9   3  21       50.63      101.47     70.97 o 
  -7   3  21       96.31       98.89     67.30 o 
  -5   3  21      127.36      136.18     64.59 o 
  -3   3  21       65.51       82.78     74.59 o 
  -1   3  21      278.43      270.17     81.52 o 
   1   3  21       73.27       29.90     92.18 o 
   3   3  21      777.44     1075.71    163.18 o 
   5   3  21        0.51      -26.78     97.08 o 
   7   3  21      347.51      332.18    121.01 o 
   9   3  21       31.26     -123.80    101.68 o 
  11   3  21        4.34     -125.11    103.11 o 
 -18   4  21     1329.93     1315.93    380.98 o 
 -16   4  21      531.42      376.72    117.22 o 
 -14   4  21        0.81      -37.92     69.12 o 
 -12   4  21       26.05       99.78     73.65 o 
 -10   4  21     1004.14     1205.48    106.37 o 
  -8   4  21      819.69     1156.58    107.62 o 
  -6   4  21      453.78      442.03     83.46 o 
  -4   4  21     1110.25     1311.24    174.51 o 
  -2   4  21       16.99      119.58     75.19 o 
   0   4  21        1.34       47.18     74.00 o 
   2   4  21      496.95      461.05    118.64 o 
   4   4  21      160.83      175.84    109.90 o 
   6   4  21      426.81      585.47    130.93 o 
   8   4  21      117.92       13.99    112.09 o 
  10   4  21        0.53     -132.88    106.38 o 
 -17   5  21      126.40      436.13    121.00 o 
 -15   5  21      418.97      376.66     94.79 o 
 -13   5  21      385.16      303.74     85.64 o 
 -11   5  21       74.79      -26.80     73.83 o 
  -9   5  21      390.11      419.68    117.13 o 
  -7   5  21      806.75      584.72    117.70 o 
  -5   5  21       73.44       65.27    135.87 o 
  -3   5  21      173.57      175.24     98.05 o 
  -1   5  21        5.96      -93.22     69.59 o 
   1   5  21       44.39      -51.65     74.68 o 
   3   5  21        1.56        7.03     76.85 o 
   5   5  21       23.92       34.66    203.81 o 
   7   5  21       23.87      -13.14    112.08 o 
   9   5  21       67.41      188.34    119.47 o 
 -16   6  21      676.97      664.54    109.34 o 
 -14   6  21       83.98      125.98    129.18 o 
 -12   6  21        2.90      -59.81     72.43 o 
 -10   6  21      197.30      241.78    112.09 o 
  -8   6  21      800.26     1031.74    166.51 o 
  -6   6  21      781.95      895.17    190.49 o 
  -4   6  21      229.24      135.35    111.23 o 
  -2   6  21      971.62     1051.06    132.32 o 
   0   6  21       82.20       79.97    120.58 o 
   2   6  21        1.16       27.13     78.66 o 
   4   6  21       60.22      -16.98     79.08 o 
   6   6  21       81.97      165.85    112.09 o 
   8   6  21        0.85       36.50    114.09 o 
 -15   7  21      437.94      468.83    102.64 o 
 -13   7  21     3647.20     4529.14    341.02 o 
 -11   7  21     1379.56     1411.07    164.83 o 
  -9   7  21      756.92      744.44    319.70 o 
  -7   7  21     1251.82     1164.55    133.76 o 
  -5   7  21      732.85      870.95    133.88 o 
  -3   7  21      968.10     1043.34    132.95 o 
  -1   7  21      235.97      325.18    109.06 o 
   1   7  21      439.39      424.97     97.32 o 
   3   7  21     1254.37     1583.21    131.50 o 
   5   7  21      166.73       70.53     94.51 o 
   7   7  21      653.41      755.33    150.59 o 
 -14   8  21      459.57      330.50    141.20 o 
 -12   8  21        4.75      155.04    118.82 o 
 -10   8  21       43.28       26.68    109.71 o 
  -8   8  21        2.81     -132.03     94.53 o 
  -6   8  21       39.28       76.77    138.54 o 
  -4   8  21      684.69      486.43    148.53 o 
  -2   8  21       12.66      -46.26     94.70 o 
   0   8  21        5.16        2.33     99.57 o 
   2   8  21      620.09      521.44    175.65 o 
   4   8  21        7.42        3.21     92.67 o 
   6   8  21       58.74       60.97     95.08 o 
 -11   9  21      362.13      474.23    194.49 o 
  -9   9  21       54.56      -15.10    108.18 o 
  -7   9  21      300.25      400.51    119.47 o 
  -5   9  21     1910.98     1944.68    168.37 o 
  -3   9  21     1041.63     1059.49    143.27 o 
  -1   9  21      254.22       61.23    103.15 o 
   1   9  21      102.22      244.83    116.73 o 
   3   9  21        3.25       50.63    118.21 o 
  -8  10  21      341.93      134.15    116.80 o 
  -6  10  21       76.32       82.48    115.22 o 
  -4  10  21      177.21      -12.55    106.13 o 
  -2  10  21        2.13        2.19    139.87 o 
   0  10  21      206.29      105.55    113.85 o 
 -18   0  22     1250.42     1388.05    222.46 o 
 -16   0  22      907.45     1503.94    215.80 o 
 -14   0  22      637.64      936.47    186.49 o 
 -12   0  22       59.46      123.89    127.88 o 
 -10   0  22     1979.01     2387.12    234.45 o 
  -8   0  22      816.63      987.28    124.59 o 
  -6   0  22        7.23       52.98     87.54 o 
  -4   0  22      806.25     1067.34    286.40 o 
  -2   0  22       33.76        7.99    145.20 o 
   0   0  22     2742.38     3167.73    273.08 o 
   2   0  22      503.30      380.98    161.18 o 
   4   0  22      701.54      655.39    182.50 o 
   6   0  22      878.41     1333.43    225.12 o 
   8   0  22      154.10      246.44    167.84 o 
  10   0  22        1.65      -99.91    151.86 o 
 -19   1  22      533.45      540.03    132.72 o 
 -17   1  22        7.80        0.38     88.71 o 
 -15   1  22     1376.41     1536.21    150.18 o 
 -13   1  22       99.91      -88.52     82.42 o 
 -11   1  22        2.34      -41.09     63.83 o 
  -9   1  22      291.09      277.45     80.69 o 
  -7   1  22      204.74      101.58     64.79 o 
  -5   1  22     1084.11     1314.41    117.76 o 
  -3   1  22      238.12      255.34     69.15 o 
  -1   1  22      143.31      238.59    104.10 o 
   1   1  22      900.51      877.03    136.54 o 
   3   1  22       36.01       59.73    106.94 o 
   5   1  22       12.65       12.79    106.83 o 
   7   1  22        1.39      -51.44    107.07 o 
   9   1  22        0.80       20.27    116.83 o 
 -18   2  22     1970.29     2040.66    179.42 o 
 -16   2  22      283.72      221.33    312.38 o 
 -14   2  22       28.55       65.33     86.41 o 
 -12   2  22      167.13       14.53     69.48 o 
 -10   2  22      427.10      286.06     80.77 o 
  -8   2  22      474.13      512.97     89.91 o 
  -6   2  22      136.89      105.55     62.87 o 
  -4   2  22      204.23      182.78     66.48 o 
  -2   2  22       13.11      -80.76     67.23 o 
   0   2  22      267.07      232.12    105.43 o 
   2   2  22       22.37       35.27    103.29 o 
   4   2  22      179.73      129.80    105.79 o 
   6   2  22       41.04      160.60    120.07 o 
   8   2  22      169.49      331.89    123.30 o 
  10   2  22       48.81      -99.24    128.55 o 
 -17   3  22        0.77       -4.75    185.83 o 
 -15   3  22     1746.56     1676.94    159.19 o 
 -13   3  22     1529.74     1464.44    120.17 o 
 -11   3  22       15.13      -47.12     67.93 o 
  -9   3  22      142.62      152.45     88.09 o 
  -7   3  22      224.17      237.45     80.53 o 
  -5   3  22     1076.64     1197.80     93.88 o 
  -3   3  22       13.18       48.42     72.49 o 
  -1   3  22        2.82      -14.95     93.91 o 
   1   3  22      246.41      535.69    121.52 o 
   3   3  22       44.21       82.21    103.60 o 
   5   3  22        1.01     -125.71     99.83 o 
   7   3  22       37.21      -79.88    124.55 o 
   9   3  22       37.15       41.38    112.74 o 
 -16   4  22       31.75       75.09    101.68 o 
 -14   4  22       56.50       27.79     75.93 o 
 -12   4  22       55.74       89.44     72.43 o 
 -10   4  22       73.60       41.62     72.31 o 
  -8   4  22      415.96      541.87    104.80 o 
  -6   4  22      174.60      168.53     75.24 o 
  -4   4  22      285.91      367.66    155.86 o 
  -2   4  22      890.66     1212.22    146.91 o 
   0   4  22      291.29      207.81     86.89 o 
   2   4  22       35.87        5.14    106.38 o 
   4   4  22        8.45      -29.97    100.46 o 
   6   4  22      377.28      430.82    129.90 o 
   8   4  22        0.10     -137.91    107.33 o 
 -15   5  22        8.55      -61.44     78.66 o 
 -13   5  22     1115.19     1428.73    122.92 o 
 -11   5  22      732.81      669.38    186.03 o 
  -9   5  22      192.18      240.39     84.57 o 
  -7   5  22     1762.38     2009.23    169.06 o 
  -5   5  22      166.40      371.66    173.17 o 
  -3   5  22      330.61      273.08    167.84 o 
  -1   5  22      101.18       32.76     80.31 o 
   1   5  22      105.30      145.85     86.23 o 
   3   5  22      311.91      462.33    128.95 o 
   5   5  22        1.78       40.73    146.53 o 
   7   5  22      380.42      358.15    132.82 o 
 -14   6  22       96.77       91.10     83.10 o 
 -12   6  22      295.44      260.62    123.22 o 
 -10   6  22       29.61      160.10    105.83 o 
  -8   6  22       43.36      -16.35     96.53 o 
  -6   6  22      563.77      334.36    173.17 o 
  -4   6  22       78.26      180.64    103.89 o 
  -2   6  22     2244.73     2384.52    175.53 o 
   0   6  22      242.26      498.50     98.01 o 
   2   6  22       33.06      230.33     92.79 o 
   4   6  22        1.63       41.26    115.50 o 
   6   6  22       19.94      152.55    145.86 o 
 -13   7  22      929.78     1081.68    154.77 o 
 -11   7  22      368.82      566.03    230.45 o 
  -9   7  22        0.60       48.93    104.24 o 
  -7   7  22      355.41      415.62    177.17 o 
  -5   7  22       75.00      176.87    139.20 o 
  -3   7  22        2.11      -18.15     96.35 o 
  -1   7  22      516.77      462.92    117.58 o 
   1   7  22      285.85      349.12    100.43 o 
   3   7  22      389.84      399.09    103.33 o 
   5   7  22      124.67      -55.73    119.08 o 
 -10   8  22     1781.73     2217.95    273.08 o 
  -8   8  22      306.82      507.53    186.49 o 
  -6   8  22        5.28      -23.69    132.54 o 
  -4   8  22      169.24       47.80    105.06 o 
  -2   8  22     1271.71     1287.19    324.37 o 
   0   8  22       21.71      157.55    112.57 o 
   2   8  22       44.41       17.58    108.14 o 
  -7   9  22      552.02      534.44    198.48 o 
  -5   9  22      136.02      104.78    113.26 o 
  -3   9  22       19.55       -8.05    110.96 o 
  -1   9  22      182.81      128.16    118.15 o 
 -17   1  23       43.15       89.01    127.88 o 
 -15   1  23     1466.52     1688.78    161.54 o 
 -13   1  23      961.45     1093.15    212.47 o 
 -11   1  23       41.43       -6.33     85.24 o 
  -9   1  23      271.39      168.17     78.14 o 
  -7   1  23      777.43      991.20     93.02 o 
  -5   1  23       65.01      127.24     67.28 o 
  -3   1  23       19.62       41.71     77.95 o 
  -1   1  23      234.41      389.59    121.98 o 
   1   1  23     2444.31     2645.93    194.74 o 
   3   1  23      127.04      355.53    129.04 o 
   5   1  23      200.52      136.66    116.19 o 
   7   1  23       92.60       47.56    121.85 o 
 -16   2  23       43.48      115.87    111.23 o 
 -14   2  23       98.83      153.19    103.61 o 
 -12   2  23      423.52      607.62    123.80 o 
 -10   2  23     1703.82     1860.24    129.67 o 
  -8   2  23      990.71      924.77    105.73 o 
  -6   2  23      417.40      490.64     82.00 o 
  -4   2  23     1139.78     1040.48    112.50 o 
  -2   2  23     1380.19     1455.40    157.30 o 
   0   2  23        0.69       49.41    108.64 o 
   2   2  23       38.75      -29.47    105.94 o 
   4   2  23      155.55      112.76    118.50 o 
   6   2  23      309.45      374.51    133.45 o 
   8   2  23        1.65      -53.16    121.92 o 
 -15   3  23       64.67      107.17     98.81 o 
 -13   3  23      359.28      528.56     99.04 o 
 -11   3  23      800.02     1042.32    111.26 o 
  -9   3  23        3.98      -50.69     75.22 o 
  -7   3  23     1095.68     1450.36    120.84 o 
  -5   3  23        4.90      -57.38     74.01 o 
  -3   3  23      307.17      315.05    115.57 o 
  -1   3  23      673.52      756.73    133.75 o 
   1   3  23        3.77       44.85    108.64 o 
   3   3  23      116.08      182.82    121.92 o 
   5   3  23      164.36      138.40    126.01 o 
   7   3  23       75.32       83.91    121.47 o 
 -14   4  23       53.69       60.02     81.26 o 
 -12   4  23     1605.67     1435.49    161.85 o 
 -10   4  23      579.38      508.16    109.43 o 
  -8   4  23      119.12      149.89     79.64 o 
  -6   4  23        1.16     -101.20    135.87 o 
  -4   4  23      190.44      209.14    167.84 o 
  -2   4  23     3295.91     3553.80    215.65 o 
   0   4  23      490.40      525.47    133.76 o 
   2   4  23      149.84       22.32    121.37 o 
   4   4  23       48.10       46.22    119.76 o 
   6   4  23      106.72     -131.07    110.73 o 
 -13   5  23      361.98      238.87     89.14 o 
 -11   5  23        9.15      114.26     84.96 o 
  -9   5  23      120.60      184.55    109.59 o 
  -7   5  23       42.02      -18.82     99.57 o 
  -5   5  23       82.36      103.90    163.85 o 
  -3   5  23       87.72      -51.95    150.53 o 
  -1   5  23     1257.81     1175.99    231.79 o 
   1   5  23      235.78      128.57     89.78 o 
   3   5  23      118.82      206.18    121.76 o 
   5   5  23       40.44       46.35    156.52 o 
 -12   6  23      377.49      458.19    138.64 o 
 -10   6  23      151.34      170.99    120.97 o 
  -8   6  23       11.26       94.58    167.84 o 
  -6   6  23        8.08     -191.82    127.88 o 
  -4   6  23      233.91      253.10    182.50 o 
  -2   6  23      861.85      957.47    139.80 o 
   0   6  23      196.22      177.68     95.48 o 
   2   6  23      198.36      159.77    102.68 o 
   4   6  23      177.39       72.33    127.42 o 
  -9   7  23      409.99      655.39    202.48 o 
  -7   7  23     1035.18      929.81    221.13 o 
  -5   7  23      158.93      171.84    177.17 o 
  -3   7  23      102.43      -50.55    108.14 o 
  -1   7  23      861.59      504.44    129.31 o 
   1   7  23      269.11      262.30    126.12 o 
  -6   8  23       17.73     -237.78    158.52 o 
  -4   8  23      129.96       25.84    113.94 o 
 -14   0  24      172.48       -6.66    141.20 o 
 -12   0  24      121.43      375.65    157.19 o 
 -10   0  24      295.31      221.13    154.52 o 
  -8   0  24      600.36      542.41    168.51 o 
  -6   0  24      458.73      560.88    122.35 o 
  -4   0  24     1718.00     2244.07    176.72 o 
  -2   0  24       34.07      327.70    174.51 o 
   0   0  24      240.97      278.41    171.84 o 
   2   0  24      230.58       42.63    162.52 o 
   4   0  24       22.03     -137.21    170.51 o 
 -15   1  24      848.51      906.35    196.48 o 
 -13   1  24      525.78      515.16    167.84 o 
 -11   1  24       10.65      -17.64     91.79 o 
  -9   1  24       46.85       25.21     78.26 o 
  -7   1  24      111.48       45.64     74.22 o 
  -5   1  24       52.71       40.47     68.02 o 
  -3   1  24     1249.86     1409.39    160.58 o 
  -1   1  24       74.58       69.50    116.79 o 
   1   1  24       48.74       70.92    112.04 o 
   3   1  24       13.75      -75.24    122.18 o 
   5   1  24      231.39      271.32    140.31 o 
 -14   2  24      255.87      288.08    116.62 o 
 -12   2  24      794.16      848.16    132.72 o 
 -10   2  24      133.00       75.10     79.70 o 
  -8   2  24      107.71       82.86     81.87 o 
  -6   2  24      562.47      531.61    104.26 o 
  -4   2  24      604.26      795.54    108.07 o 
  -2   2  24       21.87      -45.81     97.21 o 
   0   2  24       84.18       51.52    140.54 o 
   2   2  24      326.23      421.14    134.54 o 
   4   2  24      177.21      127.57    124.80 o 
 -13   3  24      390.45      455.85    160.52 o 
 -11   3  24      223.66      217.08    102.66 o 
  -9   3  24      751.46      821.58    109.12 o 
  -7   3  24      929.06      798.03    106.88 o 
  -5   3  24       67.32      169.18    149.20 o 
  -3   3  24      118.87      132.35    113.27 o 
  -1   3  24      141.95      148.79    119.76 o 
   1   3  24      139.96      273.83    175.84 o 
   3   3  24       10.63      112.01    125.27 o 
 -12   4  24      100.65      119.42     85.76 o 
 -10   4  24       67.41      124.31     97.23 o 
  -8   4  24        7.88      -63.11    102.66 o 
  -6   4  24      218.76      153.19    169.18 o 
  -4   4  24       25.15      -93.25    146.53 o 
  -2   4  24       32.02       22.67    112.99 o 
   0   4  24      220.58      256.74    132.04 o 
   2   4  24        0.32      102.51    174.51 o 
 -11   5  24      166.76      429.41    130.89 o 
  -9   5  24       23.63       36.03    106.96 o 
  -7   5  24     1329.61     1758.37    249.10 o 
  -5   5  24      532.90      402.29    191.82 o 
  -3   5  24       12.44      117.22    159.85 o 
  -1   5  24      169.73      241.00    130.68 o 
   1   5  24        3.03       49.27    119.09 o 
  -8   6  24        9.81      -35.97    173.17 o 
  -6   6  24       75.45       67.94    162.52 o 
  -4   6  24       58.43      182.50    175.84 o 
  -2   6  24      379.27      274.41    189.16 o 
 -11   1  25       19.08       51.03     98.35 o 
  -9   1  25      850.33      943.61    116.27 o 
  -7   1  25      416.50      509.83    102.59 o 
  -5   1  25        2.45       57.76     84.03 o 
  -3   1  25      460.82      476.06    164.51 o 
  -1   1  25      806.71      828.42    150.70 o 
   1   1  25       43.27      -55.11    117.22 o 
 -10   2  25       53.46        1.53     84.68 o 
  -8   2  25      186.86      156.31     91.48 o 
  -6   2  25      304.22      194.32     92.73 o 
  -4   2  25      856.66      713.68    197.15 o 
  -2   2  25       35.89       93.89    193.82 o 
   0   2  25      482.80      249.55    130.15 o 
  -9   3  25       54.86       53.72     89.79 o 
  -7   3  25      267.86      490.57    132.76 o 
  -5   3  25      373.70       85.25    158.52 o 
  -3   3  25       29.53      -54.68    113.98 o 
  -1   3  25      592.48      642.29    145.42 o 
  -6   4  25      767.65      772.62    203.81 o 
  -4   4  25      125.30       58.61    163.85 o 
  -2   4  25       27.04      -37.30    173.17 o 
                                                 
